# Supplementary material for: Fructose and glucose from sugary drinks enhance colorectal cancer metastasis via SORD
Source: Nat Metab. 2025 Sep 19;7(10):2018–32. doi: 10.1038/s42255-025-01368-w (PMC12552132; doi:10.1038/s42255-025-01368-w)
Supplement: Supplementary file 2 — Statistical source data. [file 42255_2025_1368_MOESM2_ESM.xlsx]

## Sheet: Fig. 1b
	Glu	Glu	Glu	Glu	Glu + Fru	Glu + Fru	Glu + Fru	Glu + Fru	Fru	Fru	Fru	Fru			2way ANOVA
HCT116	91.5075	104.592	98.9841	104.917	90.451	96.3023	94.7582	99.7968	77.1231	71.2718	77.4482	78.3421
DLD1	96.9104	100.337	100.826	101.927	93.3619	92.6277	102.539	106.699	30.468	29.2444	33.16	32.0587			Number of families	13
RKO	106.984	99.1131	97.8936	96.0089	102.106	97.6718	97.561	92.6829	57.3171	57.7605	55.8758	54.6563			Number of comparisons per family	3
HCT8	101.874	99.9165	97.3863	100.823	96.0019	100.585	104.404	107.125	42.5827	43.06	49.6957	49.0751			Alpha	0.05
NCI-H508	103.618	95.7173	104.449	96.2162	97.5468	102.37	98.5447	103.618	39.0852	41.3306	39.5842	41.6632
Difi	99.5902	103.689	96.7213	100	93.0328	100.82	97.1312	99.1803	28.2787	28.2787	27.2541	27.2541			Tukey's multiple comparisons test	Mean Diff.	95.00% CI of diff.	Below threshold?	Summary	Adjusted P Value
Colo205	95.8763	89.4845	110.412	104.227	84.3299	84.2268	96.701	96.701	47.5258	43.8144	55.7732	51.0309
GP5D	99.3062	106.442	97.9187	96.333	93.9544	98.117	95.3419	86.8186	32.3092	33.895	34.0932	35.2825			HCT116
HT55	99.5839	97.9196	101.387	101.11	90.43	95.423	95.7004	99.5839	41.7476	41.3315	39.3897	41.3315			Glu vs. Glu + Fru	4.673	-2.331 to 11.68	No	ns	0.2567
SW620	95.9515	97.9433	101.234	104.871	105.477	101.58	100.888	103.399	56.3758	55.4233	55.8563	58.3676			Glu vs. Fru	23.95	16.95 to 30.96	Yes	****	<0.0001
VACO432	97.3808	104.903	95.0974	102.619	102.216	105.037	104.903	100.201	60.9805	56.8167	63.6669	59.3687			Glu + Fru vs. Fru	19.28	12.28 to 26.29	Yes	****	<0.0001
SW48	98.2169	100.891	102.823	98.0683	99.7028	96.8796	97.0282	102.972	89.5988	89.4502	88.2615	88.8559
HCT15	100.965	100.333	97.8074	100.895	93.3871	97.5268	109.805	117.383	48.623	50.2368	49.2545	54.5168			DLD1
															Glu vs. Glu + Fru	1.193	-5.811 to 8.197	No	ns	0.9139
															Glu vs. Fru	68.77	61.76 to 75.77	Yes	****	<0.0001
															Glu + Fru vs. Fru	67.57	60.57 to 74.58	Yes	****	<0.0001
															RKO
															Glu vs. Glu + Fru	2.494	-4.510 to 9.499	No	ns	0.6756
															Glu vs. Fru	43.6	36.59 to 50.60	Yes	****	<0.0001
															Glu + Fru vs. Fru	41.1	34.10 to 48.11	Yes	****	<0.0001
															HCT8
															Glu vs. Glu + Fru	-2.029	-9.033 to 4.975	No	ns	0.7712
															Glu vs. Fru	53.9	46.89 to 60.90	Yes	****	<0.0001
															Glu + Fru vs. Fru	55.93	48.92 to 62.93	Yes	****	<0.0001
															NCI-H508
															Glu vs. Glu + Fru	-0.5197	-7.524 to 6.485	No	ns	0.983
															Glu vs. Fru	59.58	52.58 to 66.59	Yes	****	<0.0001
															Glu + Fru vs. Fru	60.1	53.10 to 67.11	Yes	****	<0.0001
															Difi
															Glu vs. Glu + Fru	2.459	-4.545 to 9.463	No	ns	0.6831
															Glu vs. Fru	72.23	65.23 to 79.24	Yes	****	<0.0001
															Glu + Fru vs. Fru	69.77	62.77 to 76.78	Yes	****	<0.0001
															Colo205
															Glu vs. Glu + Fru	9.51	2.506 to 16.51	Yes	**	0.0046
															Glu vs. Fru	50.46	43.46 to 57.47	Yes	****	<0.0001
															Glu + Fru vs. Fru	40.95	33.95 to 47.96	Yes	****	<0.0001
															GP5D
															Glu vs. Glu + Fru	6.442	-0.5623 to 13.45	No	ns	0.0783
															Glu vs. Fru	66.11	59.10 to 73.11	Yes	****	<0.0001
															Glu + Fru vs. Fru	59.66	52.66 to 66.67	Yes	****	<0.0001
															HT55
															Glu vs. Glu + Fru	4.716	-2.289 to 11.72	No	ns	0.2504
															Glu vs. Fru	59.05	52.05 to 66.05	Yes	****	<0.0001
															Glu + Fru vs. Fru	54.33	47.33 to 61.34	Yes	****	<0.0001
															SW620
															Glu vs. Glu + Fru	-2.836	-9.840 to 4.168	No	ns	0.6028
															Glu vs. Fru	43.49	36.49 to 50.50	Yes	****	<0.0001
															Glu + Fru vs. Fru	46.33	39.33 to 53.33	Yes	****	<0.0001
															VACO432
															Glu vs. Glu + Fru	-3.089	-10.09 to 3.915	No	ns	0.5488
															Glu vs. Fru	39.79	32.79 to 46.80	Yes	****	<0.0001
															Glu + Fru vs. Fru	42.88	35.88 to 49.89	Yes	****	<0.0001
															SW48
															Glu vs. Glu + Fru	0.8544	-6.150 to 7.859	No	ns	0.9548
															Glu vs. Fru	10.96	3.954 to 17.96	Yes	***	0.0009
															Glu + Fru vs. Fru	10.1	3.100 to 17.11	Yes	**	0.0024
															HCT15
															Glu vs. Glu + Fru	-4.526	-11.53 to 2.479	No	ns	0.2789
															Glu vs. Fru	49.34	42.34 to 56.35	Yes	****	<0.0001
															Glu + Fru vs. Fru	53.87	46.86 to 60.87	Yes	****	<0.0001
															Test details	Mean 1	Mean 2	Mean Diff.	SE of diff.	N1	N2	q	DF
															HCT116
															Glu vs. Glu + Fru	100	95.33	4.673	2.951	4	4	2.24	117
															Glu vs. Fru	100	76.05	23.95	2.951	4	4	11.48	117
															Glu + Fru vs. Fru	95.33	76.05	19.28	2.951	4	4	9.241	117
															DLD1
															Glu vs. Glu + Fru	100	98.81	1.193	2.951	4	4	0.5718	117
															Glu vs. Fru	100	31.23	68.77	2.951	4	4	32.96	117
															Glu + Fru vs. Fru	98.81	31.23	67.57	2.951	4	4	32.39	117
															RKO
															Glu vs. Glu + Fru	100	97.51	2.494	2.951	4	4	1.196	117
															Glu vs. Fru	100	56.4	43.6	2.951	4	4	20.9	117
															Glu + Fru vs. Fru	97.51	56.4	41.1	2.951	4	4	19.7	117
															HCT8
															Glu vs. Glu + Fru	100	102	-2.029	2.951	4	4	0.9725	117
															Glu vs. Fru	100	46.1	53.9	2.951	4	4	25.83	117
															Glu + Fru vs. Fru	102	46.1	55.93	2.951	4	4	26.81	117
															NCI-H508
															Glu vs. Glu + Fru	100	100.5	-0.5197	2.951	4	4	0.2491	117
															Glu vs. Fru	100	40.42	59.58	2.951	4	4	28.56	117
															Glu + Fru vs. Fru	100.5	40.42	60.1	2.951	4	4	28.81	117
															Difi
															Glu vs. Glu + Fru	100	97.54	2.459	2.951	4	4	1.179	117
															Glu vs. Fru	100	27.77	72.23	2.951	4	4	34.62	117
															Glu + Fru vs. Fru	97.54	27.77	69.77	2.951	4	4	33.44	117
															Colo205
															Glu vs. Glu + Fru	100	90.49	9.51	2.951	4	4	4.558	117
															Glu vs. Fru	100	49.54	50.46	2.951	4	4	24.19	117
															Glu + Fru vs. Fru	90.49	49.54	40.95	2.951	4	4	19.63	117
															GP5D
															Glu vs. Glu + Fru	100	93.56	6.442	2.951	4	4	3.088	117
															Glu vs. Fru	100	33.89	66.11	2.951	4	4	31.68	117
															Glu + Fru vs. Fru	93.56	33.89	59.66	2.951	4	4	28.6	117
															HT55
															Glu vs. Glu + Fru	100	95.28	4.716	2.951	4	4	2.26	117
															Glu vs. Fru	100	40.95	59.05	2.951	4	4	28.3	117
															Glu + Fru vs. Fru	95.28	40.95	54.33	2.951	4	4	26.04	117
															SW620
															Glu vs. Glu + Fru	100	102.8	-2.836	2.951	4	4	1.359	117
															Glu vs. Fru	100	56.51	43.49	2.951	4	4	20.85	117
															Glu + Fru vs. Fru	102.8	56.51	46.33	2.951	4	4	22.21	117
															VACO432
															Glu vs. Glu + Fru	100	103.1	-3.089	2.951	4	4	1.481	117
															Glu vs. Fru	100	60.21	39.79	2.951	4	4	19.07	117
															Glu + Fru vs. Fru	103.1	60.21	42.88	2.951	4	4	20.55	117
															SW48
															Glu vs. Glu + Fru	100	99.15	0.8544	2.951	4	4	0.4095	117
															Glu vs. Fru	100	89.04	10.96	2.951	4	4	5.252	117
															Glu + Fru vs. Fru	99.15	89.04	10.1	2.951	4	4	4.843	117
															HCT15
															Glu vs. Glu + Fru	100	104.5	-4.526	2.951	4	4	2.169	117
															Glu vs. Fru	100	50.66	49.34	2.951	4	4	23.65	117
															Glu + Fru vs. Fru	104.5	50.66	53.87	2.951	4	4	25.82	117

## Sheet: Fig. 1c
Migration Transwell											HCT116
	Glu	Glu	Glu	Glu	Glu + Fru	Glu + Fru	Glu + Fru	Glu + Fru			Unpaired t test
HCT116	1.03251	0.963736	1.00375		1.40461	1.38167	1.3773				P value	<0.0001
DLD1	0.871783	1.17629	0.90053	1.0514	1.44416	1.56853	1.48512	1.29404			P value summary	****
RKO	1.33014	0.836383	0.789369	1.04411	2.1521	2.20077	1.90543	1.98115			Significantly different (P < 0.05)?	Yes
HCT8	0.980658	1.02965	0.965882		1.72014	1.75711	1.56641				One- or two-tailed P value?	Two-tailed
											t, df	t=18.27, df=4
											How big is the difference?
											Mean of column A	0.9967
											Mean of column B	1.387
											Difference between means (B - A) ± SEM	0.3900 ± 0.02134
											95% confidence interval	0.3307 to 0.4493
											R squared (eta squared)	0.9882
											F test to compare variances
											F, DFn, Dfd	9.250, 2, 2
											P value	0.1951
											P value summary	ns
											Significantly different (P < 0.05)?	No
											Data analyzed
											Sample size, column A	3
											Sample size, column B	3
											DLD1
											Unpaired t test
											P value	0.0029
											P value summary	**
											Significantly different (P < 0.05)?	Yes
											One- or two-tailed P value?	Two-tailed
											t, df	t=4.819, df=6
											How big is the difference?
											Mean of column A	1
											Mean of column B	1.448
											Difference between means (B - A) ± SEM	0.4475 ± 0.09286
											95% confidence interval	0.2203 to 0.6747
											R squared (eta squared)	0.7947
											F test to compare variances
											F, DFn, Dfd	1.483, 3, 3
											P value	0.7539
											P value summary	ns
											Significantly different (P < 0.05)?	No
											Data analyzed
											Sample size, column A	4
											Sample size, column B	4
											RKO
											Unpaired t test
											P value	0.0003
											P value summary	***
											Significantly different (P < 0.05)?	Yes
											One- or two-tailed P value?	Two-tailed
											t, df	t=7.546, df=6
											How big is the difference?
											Mean of column A	1
											Mean of column B	2.06
											Difference between means (B - A) ± SEM	1.060 ± 0.1405
											95% confidence interval	0.7163 to 1.404
											R squared (eta squared)	0.9047
											F test to compare variances
											F, DFn, Dfd	3.184, 3, 3
											P value	0.367
											P value summary	ns
											Significantly different (P < 0.05)?	No
											Data analyzed
											Sample size, column A	4
											Sample size, column B	4
											HCT8
											Unpaired t test
											P value	0.0003
											P value summary	***
											Significantly different (P < 0.05)?	Yes
											One- or two-tailed P value?	Two-tailed
											t, df	t=11.36, df=4
											How big is the difference?
											Mean of column A	0.9933
											Mean of column B	1.683
											Difference between means (B - A) ± SEM	0.6900 ± 0.06074
											95% confidence interval	0.5214 to 0.8586
											R squared (eta squared)	0.9699
											F test to compare variances
											F, DFn, Dfd	9.710, 2, 2
											P value	0.1867
											P value summary	ns
											Significantly different (P < 0.05)?	No
											Data analyzed
											Sample size, column A	3
											Sample size, column B	3

## Sheet: Fig. 1d
Invasion Transwell													HCT116
	Glu	Glu	Glu	Glu	Glu	Glu + Fru	Glu + Fru	Glu + Fru	Glu + Fru	Glu + Fru			Unpaired t test
HCT116	1.00591	0.994094	0.860424	1.13958		1.47276	1.24337	1.99493	1.3323				P value	0.0282
DLD1	1.01708	0.982917	1	0.713748	1.28625	1.43829	1.39997	1.55274	2.02953	1.7751			P value summary	*
RKO	0.996528	1.01324	0.990228			1.48032	1.79224	1.20036					Significantly different (P < 0.05)?	Yes
HCT8	1	1.16817	0.83183			2.35253	1.88943	2.45241					One- or two-tailed P value?	Two-tailed
													t, df	t=2.877, df=6
													How big is the difference?
													Mean of column A	1
													Mean of column B	1.511
													Difference between means (B - A) ± SEM	0.5108 ± 0.1775
													95% confidence interval	0.07641 to 0.9453
													R squared (eta squared)	0.5798
													F test to compare variances
													F, DFn, Dfd	8.690, 3, 3
													P value	0.109
													P value summary	ns
													Significantly different (P < 0.05)?	No
													Data analyzed
													Sample size, column A	4
													Sample size, column B	4
													DLD1
													Unpaired t test
													P value	0.0026
													P value summary	**
													Significantly different (P < 0.05)?	Yes
													One- or two-tailed P value?	Two-tailed
													t, df	t=4.307, df=8
													How big is the difference?
													Mean of column A	1
													Mean of column B	1.639
													Difference between means (B - A) ± SEM	0.6391 ± 0.1484
													95% confidence interval	0.2969 to 0.9813
													R squared (eta squared)	0.6987
													F test to compare variances
													F, DFn, Dfd	1.678, 4, 4
													P value	0.6285
													P value summary	ns
													Significantly different (P < 0.05)?	No
													Data analyzed
													Sample size, column A	5
													Sample size, column B	5
													RKO
													Unpaired t test
													P value	0.0455
													P value summary	*
													Significantly different (P < 0.05)?	Yes
													One- or two-tailed P value?	Two-tailed
													t, df	t=2.870, df=4
													How big is the difference?
													Mean of column A	1
													Mean of column B	1.491
													Difference between means (B - A) ± SEM	0.4910 ± 0.1711
													95% confidence interval	0.01598 to 0.9660
													R squared (eta squared)	0.6731
													F test to compare variances
													F, DFn, Dfd	619.6, 2, 2
													P value	0.0032
													P value summary	**
													Significantly different (P < 0.05)?	Yes
													Data analyzed
													Sample size, column A	3
													Sample size, column B	3
													HCT8
													Unpaired t test
													P value	0.0035
													P value summary	**
													Significantly different (P < 0.05)?	Yes
													One- or two-tailed P value?	Two-tailed
													t, df	t=6.196, df=4
													How big is the difference?
													Mean of column A	1
													Mean of column B	2.231
													Difference between means (B - A) ± SEM	1.231 ± 0.1988
													95% confidence interval	0.6796 to 1.783
													R squared (eta squared)	0.9056
													F test to compare variances
													F, DFn, Dfd	3.190, 2, 2
													P value	0.4773
													P value summary	ns
													Significantly different (P < 0.05)?	No
													Data analyzed
													Sample size, column A	3
													Sample size, column B	3

## Sheet: Fig. 1f
Water	Glu	Glu + Fru			Ordinary one-way ANOVA
0	1	1			Number of families	1
1	0	1			Number of comparisons per family	3
0	1	1			Alpha	0.05
0	0	3
0	1	0			Tukey's multiple comparisons test	Mean Diff.	95.00% CI of diff.	Below threshold?	Summary	Adjusted P Value
0	0	1			Water vs. Glu	-0.06944	-1.204 to 1.065	No	ns	0.9881	A-B
0	0	1			Water vs. Glu + Fru	-1.347	-2.233 to -0.4614	Yes	**	0.0016	A-C
0	1	8			Glu vs. Glu + Fru	-1.278	-2.505 to -0.05034	Yes	*	0.0395	B-C
0	0	3
0		0			Test details	Mean 1	Mean 2	Mean Diff.	SE of diff.	n1	n2	q	DF
0		0			Water vs. Glu	0.375	0.4444	-0.06944	0.4712	32	9	0.2084	56
0		3			Water vs. Glu + Fru	0.375	1.722	-1.347	0.3679	32	18	5.178	56
0		3			Glu vs. Glu + Fru	0.4444	1.722	-1.278	0.5098	9	18	3.544	56
0		0
0		1			Compact letter display
0		1			Glu + Fru	A
0		1			Glu	B
0		3			Water	B
0
0
0
0
1
1
1
0
1
4
2
0
0
1
