# Supplementary material for: Fructose and glucose from sugary drinks enhance colorectal cancer metastasis via SORD
Source: Nat Metab. 2025 Sep 19;7(10):2018–32. doi: 10.1038/s42255-025-01368-w (PMC12552132; doi:10.1038/s42255-025-01368-w)
Supplement: Supplementary file 3 — Statistical source data. [file 42255_2025_1368_MOESM3_ESM.xlsx]

## Sheet: Fig. 2b
Relative Sorbitol Level									HCT116
									Ordinary one-way ANOVA
HCT116									Number of families	1
Glu	0.89241	1.06734	0.892646	1.11732	1.00885	1.02144			Number of comparisons per family	3
Glu + Fru	4.89612	4.95604	5.42535	5.49144	6.95073	5.7622			Alpha	0.05
Fru	0.437975	0.617309	0.625842	0.601435	0.590158	0.658339
									Tukey's multiple comparisons test	Mean Diff.	95.00% CI of diff.	Below threshold?	Summary	Adjusted P Value
DLD1									Glu vs. Glu + Fru	-4.582	-5.237 to -3.927	Yes	****	<0.0001	A-B
Glu	4.3919	0.340766	0.277972	0.297785	0.365133	0.326447			Glu vs. Fru	0.41	-0.2449 to 1.065	No	ns	0.2655	A-C
Glu + Fru	10.4878	11.7296	11.9473	8.12585	12.5787	13.0596			Glu + Fru vs. Fru	4.992	4.337 to 5.647	Yes	****	<0.0001	B-C
Fru	1.47193	1.67465	1.39919	1.48803	1.55808	1.82164
									Test details	Mean 1	Mean 2	Mean Diff.	SE of diff.	n1	n2	q	DF
RKO									Glu vs. Glu + Fru	1	5.582	-4.582	0.2521	6	6	25.7	15
Glu	0.751043	1.10612	0.770556	1.55524	0.907414	0.909633			Glu vs. Fru	1	0.59	0.41	0.2521	6	6	2.3	15
Glu + Fru	3.53649	3.23683	3.02002	3.23084	3.67565	3.83428			Glu + Fru vs. Fru	5.582	0.59	4.992	0.2521	6	6	28	15
Fru	1.18296	0.90996	1.00563	1.24687	1.09089	1.28438
									Compact letter display
HCT8									Glu + Fru	A
Glu	0.976971	0.799078	0.914575	1.03453	1.15448	1.12037			Glu	B
Glu + Fru	2.88031	3.44492	4.26197	2.92718	3.06281	3.6987			Fru	B
Fru	0.684727	0.691026	0.803626	0.756847	0.843116	0.812231
									DLD1
									Ordinary one-way ANOVA
									Number of families	1
									Number of comparisons per family	3
									Alpha	0.05
									Tukey's multiple comparisons test	Mean Diff.	95.00% CI of diff.	Below threshold?	Summary	Adjusted P Value
									Glu vs. Glu + Fru	-10.32	-12.44 to -8.203	Yes	****	<0.0001	A-B
									Glu vs. Fru	-0.5667	-2.686 to 1.552	No	ns	0.7702	A-C
									Glu + Fru vs. Fru	9.755	7.636 to 11.87	Yes	****	<0.0001	B-C
									Test details	Mean 1	Mean 2	Mean Diff.	SE of diff.	n1	n2	q	DF
									Glu vs. Glu + Fru	1.002	11.32	-10.32	0.8157	6	6	17.89	15
									Glu vs. Fru	1.002	1.568	-0.5667	0.8157	6	6	0.9824	15
									Glu + Fru vs. Fru	11.32	1.568	9.755	0.8157	6	6	16.91	15
									Compact letter display
									Glu + Fru	A
									Fru	B
									Glu	B
									RKO
									Ordinary one-way ANOVA
									Number of families	1
									Number of comparisons per family	3
									Alpha	0.05
									Tukey's multiple comparisons test	Mean Diff.	95.00% CI of diff.	Below threshold?	Summary	Adjusted P Value
									Glu vs. Glu + Fru	-2.422	-2.816 to -2.027	Yes	****	<0.0001	A-B
									Glu vs. Fru	-0.1183	-0.5130 to 0.2764	No	ns	0.7213	A-C
									Glu + Fru vs. Fru	2.303	1.909 to 2.698	Yes	****	<0.0001	B-C
									Test details	Mean 1	Mean 2	Mean Diff.	SE of diff.	n1	n2	q	DF
									Glu vs. Glu + Fru	1.002	3.423	-2.422	0.152	6	6	22.54	15
									Glu vs. Fru	1.002	1.12	-0.1183	0.152	6	6	1.101	15
									Glu + Fru vs. Fru	3.423	1.12	2.303	0.152	6	6	21.44	15
									Compact letter display
									Glu + Fru	A
									Fru	B
									Glu	B
									HCT8
									Ordinary one-way ANOVA
									Number of families	1
									Number of comparisons per family	3
									Alpha	0.05
									Tukey's multiple comparisons test	Mean Diff.	95.00% CI of diff.	Below threshold?	Summary	Adjusted P Value
									Glu vs. Glu + Fru	-2.38	-2.861 to -1.899	Yes	****	<0.0001	A-B
									Glu vs. Fru	0.235	-0.2460 to 0.7160	No	ns	0.4333	A-C
									Glu + Fru vs. Fru	2.615	2.134 to 3.096	Yes	****	<0.0001	B-C
									Test details	Mean 1	Mean 2	Mean Diff.	SE of diff.	n1	n2	q	DF
									Glu vs. Glu + Fru	0.9983	3.378	-2.38	0.1852	6	6	18.17	15
									Glu vs. Fru	0.9983	0.7633	0.235	0.1852	6	6	1.795	15
									Glu + Fru vs. Fru	3.378	0.7633	2.615	0.1852	6	6	19.97	15
									Compact letter display
									Glu + Fru	A
									Glu	B
									Fru	B

## Sheet: Fig. 2c
HCT116	Cell	Sorbitol
	Time (h)	Glu	Glu	Glu	Glu + Fru	Glu + Fru	Glu + Fru
	0	-36027.3	6766.67	29260.7	-53991	53530	461
	2	238919	-45783.3	-30845.3	2031043	1709024	1639913
	5	49070.7	58364.7	41636.7	4303684	4450227	4188315
	11	292468	110495	178684	6323278	5873855	6869552
	23	902703	903246	957146	21894746	20396845	21740854
	35	1042551	1091141	1189326	21150027	20510418	21893295
DLD1	Cell	Sorbitol
	Time (h)	Glu	Glu	Glu	Glu + Fru	Glu + Fru	Glu + Fru
	0	8680.67	-15296.3	6615.67	228814	-106890	-121923
	2	42471.7	-21874.3	-26972.3	964473	991886	1010834
	5	-19693.3	-41401.3	-37841.3	2285421	1932518	2029038
	11	-59892.3	-55770.3	-27993.3	2661606	2602043	2696299
	23	15549.7	-31251.3	-18056.3	3343805	2633904	4043664
	35	-21877.3	15904.7	4904.67	4659942	4770864	4980857

## Sheet: Fig. 2f
Relative Sorbitol									HCT116
									2way ANOVA
HCT116									Number of families	2
	m+0			m+6					Number of comparisons per family	10
G	0.989	1.062	0.949	0	0	0			Alpha	0.05
13G	0.785	0.8	0.393	1.556	1.619	0.543
GF	24.58	21.719	18.035	0	0	0			Šídák's multiple comparisons test	Mean Diff.	95.00% CI of diff.	Below threshold?	Summary	Adjusted P Value
13G_F	23.562	22.495	18.083	0.688	0.635	0.543
G_13F	1.008	1.231	2.274	16.144	17.308	25.598			m+0
									G vs. 13G	0.3407	-5.203 to 5.885	No	ns	>0.9999
									G vs. GF	-20.44	-25.99 to -14.90	Yes	****	<0.0001
DLD1									G vs. 13G_F	-20.38	-25.92 to -14.84	Yes	****	<0.0001
	m+0			m+6					G vs. G_13F	-0.5043	-6.048 to 5.040	No	ns	>0.9999
G	1.285	0.747	0.968	0	0	0			13G vs. GF	-20.79	-26.33 to -15.24	Yes	****	<0.0001
13G	0.955	0.951	0.618	0.398	0.4	0.332			13G vs. 13G_F	-20.72	-26.26 to -15.18	Yes	****	<0.0001
GF	23.157	16.064	22.406	0	0	0			13G vs. G_13F	-0.845	-6.389 to 4.699	No	ns	>0.9999
13G_F	19.152	18.192	4.172	0.17	0.146	0.031			GF vs. 13G_F	0.06467	-5.479 to 5.609	No	ns	>0.9999
G_13F	1.152	0.283	0.78	23.324	4.001	18.401			GF vs. G_13F	19.94	14.40 to 25.48	Yes	****	<0.0001
									13G_F vs. G_13F	19.88	14.33 to 25.42	Yes	****	<0.0001
									m+6
									G vs. 13G	-1.239	-6.783 to 4.305	No	ns	0.9988
									G vs. GF	0	-5.544 to 5.544	No	ns	>0.9999
									G vs. 13G_F	-0.622	-6.166 to 4.922	No	ns	>0.9999
									G vs. G_13F	-19.68	-25.23 to -14.14	Yes	****	<0.0001
									13G vs. GF	1.239	-4.305 to 6.783	No	ns	0.9988
									13G vs. 13G_F	0.6173	-4.927 to 6.161	No	ns	>0.9999
									13G vs. G_13F	-18.44	-23.99 to -12.90	Yes	****	<0.0001
									GF vs. 13G_F	-0.622	-6.166 to 4.922	No	ns	>0.9999
									GF vs. G_13F	-19.68	-25.23 to -14.14	Yes	****	<0.0001
									13G_F vs. G_13F	-19.06	-24.61 to -13.52	Yes	****	<0.0001
									Test details	Mean 1	Mean 2	Mean Diff.	SE of diff.	N1	N2	t	DF
									m+0
									G vs. 13G	1	0.6593	0.3407	1.764	3	3	0.1931	20
									G vs. GF	1	21.44	-20.44	1.764	3	3	11.59	20
									G vs. 13G_F	1	21.38	-20.38	1.764	3	3	11.55	20
									G vs. G_13F	1	1.504	-0.5043	1.764	3	3	0.2859	20
									13G vs. GF	0.6593	21.44	-20.79	1.764	3	3	11.78	20
									13G vs. 13G_F	0.6593	21.38	-20.72	1.764	3	3	11.75	20
									13G vs. G_13F	0.6593	1.504	-0.845	1.764	3	3	0.4791	20
									GF vs. 13G_F	21.44	21.38	0.06467	1.764	3	3	0.03666	20
									GF vs. G_13F	21.44	1.504	19.94	1.764	3	3	11.31	20
									13G_F vs. G_13F	21.38	1.504	19.88	1.764	3	3	11.27	20
									m+6
									G vs. 13G	0	1.239	-1.239	1.764	3	3	0.7027	20
									G vs. GF	0	0	0	1.764	3	3	0	20
									G vs. 13G_F	0	0.622	-0.622	1.764	3	3	0.3527	20
									G vs. G_13F	0	19.68	-19.68	1.764	3	3	11.16	20
									13G vs. GF	1.239	0	1.239	1.764	3	3	0.7027	20
									13G vs. 13G_F	1.239	0.622	0.6173	1.764	3	3	0.35	20
									13G vs. G_13F	1.239	19.68	-18.44	1.764	3	3	10.46	20
									GF vs. 13G_F	0	0.622	-0.622	1.764	3	3	0.3527	20
									GF vs. G_13F	0	19.68	-19.68	1.764	3	3	11.16	20
									13G_F vs. G_13F	0.622	19.68	-19.06	1.764	3	3	10.81	20
									DLD1
									2way ANOVA
									Number of families	2
									Number of comparisons per family	10
									Alpha	0.05
									Tukey's multiple comparisons test	Mean Diff.	95.00% CI of diff.	Below threshold?	Summary	Adjusted P Value
									m+0
									G vs. 13G	0.1587	-10.40 to 10.71	No	ns	>0.9999
									G vs. GF	-19.54	-30.10 to -8.987	Yes	***	0.0002
									G vs. 13G_F	-12.84	-23.39 to -2.284	Yes	*	0.0126
									G vs. G_13F	0.2617	-10.29 to 10.82	No	ns	>0.9999
									13G vs. GF	-19.7	-30.26 to -9.146	Yes	***	0.0002
									13G vs. 13G_F	-13	-23.55 to -2.442	Yes	*	0.0114
									13G vs. G_13F	0.103	-10.45 to 10.66	No	ns	>0.9999
									GF vs. 13G_F	6.704	-3.851 to 17.26	No	ns	0.3489
									GF vs. G_13F	19.8	9.249 to 30.36	Yes	***	0.0001
									13G_F vs. G_13F	13.1	2.545 to 23.66	Yes	*	0.0107
									m+6
									G vs. 13G	-0.3767	-10.93 to 10.18	No	ns	>0.9999
									G vs. GF	0	-10.56 to 10.56	No	ns	>0.9999
									G vs. 13G_F	-0.1157	-10.67 to 10.44	No	ns	>0.9999
									G vs. G_13F	-15.24	-25.80 to -4.687	Yes	**	0.0027
									13G vs. GF	0.3767	-10.18 to 10.93	No	ns	>0.9999
									13G vs. 13G_F	0.261	-10.29 to 10.82	No	ns	>0.9999
									13G vs. G_13F	-14.87	-25.42 to -4.310	Yes	**	0.0035
									GF vs. 13G_F	-0.1157	-10.67 to 10.44	No	ns	>0.9999
									GF vs. G_13F	-15.24	-25.80 to -4.687	Yes	**	0.0027
									13G_F vs. G_13F	-15.13	-25.68 to -4.571	Yes	**	0.0029
									Test details	Mean 1	Mean 2	Mean Diff.	SE of diff.	N1	N2	q	DF
									m+0
									G vs. 13G	1	0.8413	0.1587	3.527	3	3	0.06361	20
									G vs. GF	1	20.54	-19.54	3.527	3	3	7.835	20
									G vs. 13G_F	1	13.84	-12.84	3.527	3	3	5.147	20
									G vs. G_13F	1	0.7383	0.2617	3.527	3	3	0.1049	20
									13G vs. GF	0.8413	20.54	-19.7	3.527	3	3	7.899	20
									13G vs. 13G_F	0.8413	13.84	-13	3.527	3	3	5.211	20
									13G vs. G_13F	0.8413	0.7383	0.103	3.527	3	3	0.0413	20
									GF vs. 13G_F	20.54	13.84	6.704	3.527	3	3	2.688	20
									GF vs. G_13F	20.54	0.7383	19.8	3.527	3	3	7.94	20
									13G_F vs. G_13F	13.84	0.7383	13.1	3.527	3	3	5.252	20
									m+6
									G vs. 13G	0	0.3767	-0.3767	3.527	3	3	0.151	20
									G vs. GF	0	0	0	3.527	3	3	0	20
									G vs. 13G_F	0	0.1157	-0.1157	3.527	3	3	0.04637	20
									G vs. G_13F	0	15.24	-15.24	3.527	3	3	6.111	20
									13G vs. GF	0.3767	0	0.3767	3.527	3	3	0.151	20
									13G vs. 13G_F	0.3767	0.1157	0.261	3.527	3	3	0.1046	20
									13G vs. G_13F	0.3767	15.24	-14.87	3.527	3	3	5.96	20
									GF vs. 13G_F	0	0.1157	-0.1157	3.527	3	3	0.04637	20
									GF vs. G_13F	0	15.24	-15.24	3.527	3	3	6.111	20
									13G_F vs. G_13F	0.1157	15.24	-15.13	3.527	3	3	6.065	20

## Sheet: Fig. 2g
HCT116												HCT116
								Normalized NAD+/NADH				Unpaired t test
	NAD+	NAD+	NADH	NADH	NAD/NADH	NAD/NADH						P value	0.0011
	Glu	Glu + Fru	Glu	Glu + Fru	Glu	Glu + Fru		Glu	Glu + Fru			P value summary	**
	9.70834e+06	1.06756e+07	79283.1	61112.1	122.452	174.689		1.00542	1.43433			Significantly different (P < 0.05)?	Yes
	8.89688e+06	9.00129e+06	62751.4	40445.2	141.78	222.555		1.16412	1.82736			One- or two-tailed P value?	Two-tailed
	7.72712e+06	1.01354e+07	63595	65243.2	121.505	155.348		0.997652	1.27553			t, df	t=4.980, df=8
	8.07703e+06	8.5448e+06	80935	46246.8	99.7964	184.765		0.819407	1.51707
	9.98907e+06	1.13366e+07	80933.5	58632.6	123.423	193.349		1.0134	1.58755			How big is the difference?
												Mean of column A	0.9998
												Mean of column B	1.528
DLD1												Difference between means (B - A) ± SEM	0.5286 ± 0.1061
								Normalized NAD+/NADH				95% confidence interval	0.2838 to 0.7734
	NAD+	NAD+	NADH	NADH	NAD/NADH	NAD/NADH						R squared (eta squared)	0.7561
	Glu	Glu + Fru	Glu	Glu + Fru	Glu	Glu + Fru		Glu	Glu + Fru
	1.09025e+07	1.06413e+07	163524	151957	66.6724	70.0285		1.1208	1.17721			F test to compare variances
	7.96736e+06	9.63248e+06	164345	108189	48.4794	89.034		0.814963	1.4967			F, DFn, Dfd	2.764, 4, 4
	1.03628e+07	1.10851e+07	170129	117272	60.9115	94.525		1.02395	1.58901			P value	0.3484
	1.08045e+07	9.94674e+06	208119	104885	51.9151	94.8345		0.872719	1.59421			P value summary	ns
	1.07833e+07	1.15518e+07	155257	138746	69.4548	83.2586		1.16757	1.39962			Significantly different (P < 0.05)?	No
												Data analyzed
												Sample size, column A	5
												Sample size, column B	5
												DLD1
												Unpaired t test
												P value	0.0024
												P value summary	**
												Significantly different (P < 0.05)?	Yes
												One- or two-tailed P value?	Two-tailed
												t, df	t=4.371, df=8
												How big is the difference?
												Mean of column A	1
												Mean of column B	1.451
												Difference between means (B - A) ± SEM	0.4512 ± 0.1032
												95% confidence interval	0.2132 to 0.6892
												R squared (eta squared)	0.7049
												F test to compare variances
												F, DFn, Dfd	1.272, 4, 4
												P value	0.8214
												P value summary	ns
												Significantly different (P < 0.05)?	No
												Data analyzed
												Sample size, column A	5
												Sample size, column B	5
