# Supplementary material for: Fructose and glucose from sugary drinks enhance colorectal cancer metastasis via SORD
Source: Nat Metab. 2025 Sep 19;7(10):2018–32. doi: 10.1038/s42255-025-01368-w (PMC12552132; doi:10.1038/s42255-025-01368-w)
Supplement: Supplementary file 4 — Statistical source data. [file 42255_2025_1368_MOESM4_ESM.xlsx]

## Sheet: Fig. 3a
TCGA	SORD
Non-tumor	Tumor			SORD
512.369	1453.38			Unpaired t test
415.505	1603.15			P value	<0.0001
467.864	1587.8			P value summary	****
559.129	1423.04			Significantly different (P < 0.05)?	Yes
225.588	1205.12			One- or two-tailed P value?	Two-tailed
500.454	2809.58			t, df	t=11.22, df=661
596.576	1770.1
602.04	1622.52			How big is the difference?
362.639	1102.68			Mean of column A	533.4
458.189	972.949			Mean of column B	1602
428.885	1231.32			Difference between means (B - A) ± SEM	1069 ± 95.31
371.238	1026.28			95% confidence interval	882.0 to 1256
227.884	2168.9			R squared (eta squared)	0.1599
563.962	1570.01
1075.96	1639.78			F test to compare variances
499.252	2052.95			F, DFn, Dfd	13.47, 611, 50
581.116	1136.05			P value	<0.0001
782.432	677.734			P value summary	****
247.637	1496.51			Significantly different (P < 0.05)?	Yes
461.107	1210.12
520.414	876.161			Data analyzed
617.545	1361.2			Sample size, column A	51
509.873	822.342			Sample size, column B	612
612.453	1284.72
685.904	143.733
303.126	1268.64
628.231	2872.71
637.561	2440.12
669.66	959.573
595.86	1155.79
487.543	2246.99
1149.78	1390.71
496.652	1593.47
327.172	1698.8
618.87	1007.37
738.42	1374.35
446.621	1611.14
491.837	1289.42
602.105	3328.47
296.344	2106.1
570.804	3237.13
431.256	847.082
506.687	1281.53
562.617	1139.32
700.922	1123
498.509	1088.96
776.663	1248.44
736.006	2878.21
404.513	1946.57
461.704	2091.11
175.668	823.999
	721.774
	915.062
	1283.21
	499.339
	1279.08
	659.483
	911.721
	841.471
	950
	1285.6
	1564.09
	1000.44
	1692.47
	1767.08
	2366.04
	1200.21
	1294.4
	1779.68
	785.642
	1716.48
	1415.09
	1076.71
	1487.25
	1220.52
	1983.89
	1257.71
	886.147
	1387.88
	1802.63
	700.095
	762.082
	952.098
	1069.55
	604.06
	695.937
	1707.74
	1894.34
	1068.4
	2395.16
	313.66
	1176.74
	1360.66
	1097.03
	1598.7
	1290.93
	1568.11
	1847.21
	690.052
	1591.83
	3217.82
	1342.17
	1960.17
	2190.61
	1003.82
	1678.93
	1692.89
	1471.53
	1431.19
	2452.98
	2184.07
	1472.74
	1833.12
	2437.57
	1632.21
	1896.67
	1036.12
	1631.84
	904.781
	977.294
	1065.01
	1181.48
	990.635
	1042.7
	1265.97
	3251.87
	1492.64
	1842.44
	861.178
	2719.21
	1455.73
	1883.27
	1078.12
	909.437
	1741.73
	1722.65
	1404.95
	1973.58
	1012.88
	1614.66
	944.514
	2370.6
	1265.57
	2039.77
	1147.55
	1505.62
	1771.92
	951.154
	1152.14
	1497.94
	2892.62
	2683.18
	1677.77
	704.358
	1452.44
	1082.34
	1544.63
	2239.88
	988.199
	2194.09
	1545.45
	347.363
	990.678
	900.602
	889.314
	868.2
	2206.36
	1294.7
	989.885
	1774.29
	1619.7
	388.808
	2059
	1785.47
	841.261
	1187.06
	1475.85
	1469.93
	2369.37
	1059.31
	2307.53
	4667.01
	3188.49
	1728.03
	2131.3
	1038.5
	1707.01
	1665.08
	616.328
	2619.06
	1194.29
	643.183
	1298.71
	1684.51
	3565.03
	1182.38
	2114.19
	1072.21
	779.101
	967.098
	766.96
	1227.83
	1686.09
	506.854
	925.645
	2866.4
	2461.55
	2766.16
	1202.9
	1968.31
	2000.87
	766.194
	2889.6
	1885.03
	1550.24
	1754.43
	3604.95
	3407.08
	2266.44
	1821.67
	1852.64
	663.649
	1190.89
	1176.17
	1314.16
	1843
	2528.1
	2476.14
	1978.55
	2271.44
	1795.7
	1362.88
	1650.15
	1398.43
	762.941
	1757.11
	1712.56
	1025.83
	1792.4
	1189.27
	3240.08
	1347.91
	1273.39
	4942.82
	716.877
	284.514
	4353.23
	2169.88
	1049.19
	3444.91
	1340.89
	520.578
	1673.76
	2281.74
	921.34
	1577.21
	1334.59
	1998.51
	1843.35
	1053.31
	1665.9
	2271.72
	1570.19
	995.542
	1947.39
	1400
	1301.03
	1019.19
	2055.93
	314.693
	1239.59
	1233.45
	1583.24
	2355.83
	1761.66
	1750.65
	1525.13
	1465.15
	1595.23
	2046.63
	1780.25
	1749.37
	1878.29
	1378.93
	3189.19
	1465.82
	2180.14
	3911.23
	2599.84
	1930.73
	2801.43
	539.234
	2432.54
	877.464
	1999.49
	1371.73
	2183.29
	931.217
	1104.2
	820.614
	463.896
	1178.63
	1222.48
	1455.12
	1332.68
	1572.49
	2741.83
	946.595
	2935.33
	1153.43
	889.767
	1596.22
	1174.79
	1309.58
	386.327
	1466.61
	809.176
	1363.41
	998.763
	1742.81
	1897.29
	785.724
	1400
	1715.64
	1205.4
	1380.82
	2526.71
	1828.53
	867.696
	1083.73
	1636.7
	1949.35
	2080.99
	1790.8
	2260.11
	1600.18
	1317.37
	552.404
	1540.86
	1188.05
	2107.24
	2684.62
	1284.36
	2020.87
	1142.24
	1573.1
	2499.61
	1711.46
	1623.75
	1366.63
	1587.56
	1943.31
	923.765
	1218.8
	2568.65
	2355
	1477.84
	1443.11
	1933.5
	2573.13
	1432.38
	828.115
	1287.81
	2438.51
	1545.06
	913.776
	1066.23
	2665.92
	1673.98
	800.16
	1565.59
	1278.68
	1052.07
	1484.09
	1740.45
	1618.4
	2269.58
	1752.58
	1034.58
	1648.17
	1380.63
	1273.86
	1775.27
	1196.92
	774.765
	847.354
	1530
	610.42
	1276.91
	781.167
	2684.71
	1599.33
	2021.43
	1860.39
	1590.29
	621.186
	1093.56
	977.254
	1074.18
	442.184
	2258.22
	1508.52
	1773.78
	1227.23
	1211.02
	1435.85
	784.478
	1412.72
	1303.06
	1565.8
	1166.02
	2422.99
	983.533
	1281.74
	1342.51
	1833.42
	1040.42
	982.92
	1032.28
	1852.24
	1800.86
	1513.82
	2860.79
	1385.94
	1868.86
	927.224
	3208.54
	2260.71
	1595.69
	1296.01
	1443.93
	1906.3
	1715.26
	593.407
	1758.6
	1186.97
	1994.29
	1312.03
	1072.83
	1417.68
	1559.82
	1129.9
	1034.97
	1291.58
	908.708
	141.606
	1408.15
	1588.75
	986.994
	2628.65
	1449.12
	1776.46
	1044.03
	1163.01
	1203.52
	1407.18
	1603.46
	1765.53
	3860.03
	1138.96
	1499.36
	2167.47
	1513.42
	2812.32
	2203.17
	1485.95
	1896.36
	1416.12
	1249.1
	1205.65
	2053.84
	2070.18
	2021.06
	1156.6
	2337.85
	1616.94
	1585.6
	724.931
	2716.79
	1738.99
	2038.38
	2399.22
	1333.15
	1256.36
	1579.17
	1667.06
	1585.33
	1114.23
	2322.71
	2240.25
	3040.97
	1716.75
	1892.7
	1544.57
	1314.26
	1819.93
	1293.16
	1763.21
	983.802
	1590.38
	2516.48
	1120.18
	650.526
	1862.88
	1409.55
	1127.96
	1857.69
	1314.99
	1659.4
	3573.55
	1685.28
	2101.09
	1618.79
	3005.07
	1761.53
	2203.17
	1156.89
	1372.06
	2287.65
	1091.95
	1799.06
	1127.78
	2526.85
	887.272
	2506.41
	1316.48
	2116.33
	1646.81
	2684.84
	1844.32
	1474.07
	1647.44
	1887.43
	1607.1
	2710.59
	649.179
	656.797
	1918.79
	2210.47
	1780.05
	1379.7
	1209.66
	1730.39
	3644.47
	2587.68
	1658.59
	1886.71
	1388.08
	2181.13
	1191.33
	2190.85
	1322.72
	600.158
	667.313
	1569.4
	2513.19
	1573.08
	3498.79
	1487.79
	2030.24
	2825.62
	1948.86
	1477.85
	1621.64
	3312.05
	1146.49
	639.269
	1299.65
	1673.54
	2206
	1632.61
	1688.29
	960.928
	1625.89
	3078.43
	1713.89
	2380.84
	1252.07
	1641.75
	976.956
	1042.61
	1430.08
	1925.17
	2213.48
	2407.43
	1312.37
	1688.19
	1473.51
	2567.44
	851.437
	3646.21
	1298.59
	1168.17
	2625.49
	2382.88
	1627.45
	1257.19
	1885.68
	1522.95
	1049.53
	1523.07
	1230
	1192.9
	1726.43
	1882.13
	1377.57
	1472.62
	2559.32
	1697.27
	2579.64
	1211.25
	940.818

## Sheet: Fig. 3b
Normal	Grade 1	Grade 2	Grade 3			Ordinary one-way ANOVA
1	8	6	8			Number of families	1
1	8	4	4			Number of comparisons per family	6
4	6	8	12			Alpha	0.05
1	8	8	12
1	8	4	8			Tukey's multiple comparisons test	Mean Diff.	95.00% CI of diff.	Below threshold?	Summary	Adjusted P Value
1	6	8	12			Normal vs. Grade 1	-4.879	-6.995 to -2.764	Yes	****	<0.0001	A-B
1	3	8	12			Normal vs. Grade 2	-5.782	-6.768 to -4.796	Yes	****	<0.0001	A-C
1	6	9	8			Normal vs. Grade 3	-7.388	-9.011 to -5.764	Yes	****	<0.0001	A-D
0		4	12			Grade 1 vs. Grade 2	-0.9028	-2.996 to 1.190	No	ns	0.6773	B-C
1		4	9			Grade 1 vs. Grade 3	-2.508	-4.967 to -0.04992	Yes	*	0.0436	B-D
1		4	8			Grade 2 vs. Grade 3	-1.606	-3.199 to -0.01177	Yes	*	0.0476	C-D
4		12	6
1		9	6			Test details	Mean 1	Mean 2	Mean Diff.	SE of diff.	n1	n2	q	DF
1		8	8			Normal vs. Grade 1	1.746	6.625	-4.879	0.8143	59	8	8.474	150
1		12	12			Normal vs. Grade 2	1.746	7.528	-5.782	0.3796	59	72	21.54	150
4		8				Normal vs. Grade 3	1.746	9.133	-7.388	0.625	59	15	16.72	150
4		12				Grade 1 vs. Grade 2	6.625	7.528	-0.9028	0.8055	8	72	1.585	150
4		8				Grade 1 vs. Grade 3	6.625	9.133	-2.508	0.9462	8	15	3.749	150
1		8				Grade 2 vs. Grade 3	7.528	9.133	-1.606	0.6135	72	15	3.701	150
2		12
4		8
2		8
1		8
1		8
1		8
1		2
2		4
1		4
3		12
4		8
1		3
2		9
1		9
1		9
1		4
4		8
2		4
2		12
2		8
1		6
1		9
1		8
1		12
2		8
1		4
1		8
1		6
2		8
6		6
3		8
1		4
1		12
1		6
2		12
2		8
1		8
1		6
1		8
2		8
		4
		9
		9
		9
		6
		12
		8
		4
		8
		9
		9
		6
		2

## Sheet: Fig. 3d
																		HCT116
	WT					KO1					KO2							Ordinary one-way ANOVA
HCT116	0.643936	0.591544	1.40106	1.36346		0.079691	0.115434	0.017015	0.008394		0.091111	0.149302	0.135552	0.098799				Number of families	1
DLD1	0.895322	1.41324	0.921554	0.769884		0.006782	0.00656	0.079337	0.090497		0.019655	0.021438	0.00566	0.005807				Number of comparisons per family	3
RKO	1.44915	0.72357	0.827276			0.287774	0.225877	0.361015			0.362384	0.237781	0.175196					Alpha	0.05
HCT8	1.11963	0.437615	0.648119	1.42164	1.37299	0.284411	0.223238	0.356797	0.319411	0.362005	0.35815	0.235002	0.173149	0.08462	0.111983
																		Tukey's multiple comparisons test	Mean Diff.	95.00% CI of diff.	Below threshold?	Summary	Adjusted P Value
																		WT vs. KO1	0.945	0.4369 to 1.453	Yes	**	0.0015	A-B
																		WT vs. KO2	0.8813	0.3732 to 1.389	Yes	**	0.0024	A-C
																		KO1 vs. KO2	-0.06375	-0.5718 to 0.4443	No	ns	0.9351	B-C
																		Test details	Mean 1	Mean 2	Mean Diff.	SE of diff.	n1	n2	q	DF
																		WT vs. KO1	1	0.055	0.945	0.182	4	4	7.344	9
																		WT vs. KO2	1	0.1188	0.8813	0.182	4	4	6.849	9
																		KO1 vs. KO2	0.055	0.1188	-0.06375	0.182	4	4	0.4955	9
																		Compact letter display
																		WT	A
																		KO2	B
																		KO1	B
																		DLD1
																		Ordinary one-way ANOVA
																		Number of families	1
																		Number of comparisons per family	3
																		Alpha	0.05
																		Tukey's multiple comparisons test	Mean Diff.	95.00% CI of diff.	Below threshold?	Summary	Adjusted P Value
																		WT vs. KO1	0.9543	0.6273 to 1.281	Yes	****	<0.0001	A-B
																		WT vs. KO2	0.9868	0.6598 to 1.314	Yes	****	<0.0001	A-C
																		KO1 vs. KO2	0.0325	-0.2945 to 0.3595	No	ns	0.9586	B-C
																		Test details	Mean 1	Mean 2	Mean Diff.	SE of diff.	n1	n2	q	DF
																		WT vs. KO1	1	0.04575	0.9543	0.1171	4	4	11.52	9
																		WT vs. KO2	1	0.01325	0.9868	0.1171	4	4	11.92	9
																		KO1 vs. KO2	0.04575	0.01325	0.0325	0.1171	4	4	0.3925	9
																		Compact letter display
																		WT	A
																		KO1	B
																		KO2	B
																		RKO
																		Ordinary one-way ANOVA
																		Number of families	1
																		Number of comparisons per family	3
																		Alpha	0.05
																		Tukey's multiple comparisons test	Mean Diff.	95.00% CI of diff.	Below threshold?	Summary	Adjusted P Value
																		WT vs. KO1	0.7083	0.1164 to 1.300	Yes	*	0.0243	A-B
																		WT vs. KO2	0.7417	0.1498 to 1.334	Yes	*	0.0199	A-C
																		KO1 vs. KO2	0.03333	-0.5586 to 0.6252	No	ns	0.9837	B-C
																		Test details	Mean 1	Mean 2	Mean Diff.	SE of diff.	n1	n2	q	DF
																		WT vs. KO1	1	0.2917	0.7083	0.1929	3	3	5.193	6
																		WT vs. KO2	1	0.2583	0.7417	0.1929	3	3	5.437	6
																		KO1 vs. KO2	0.2917	0.2583	0.03333	0.1929	3	3	0.2444	6
																		Compact letter display
																		WT	A
																		KO1	B
																		KO2	B
																		HCT8
																		Ordinary one-way ANOVA
																		Number of families	1
																		Number of comparisons per family	3
																		Alpha	0.05
																		Tukey's multiple comparisons test	Mean Diff.	95.00% CI of diff.	Below threshold?	Summary	Adjusted P Value
																		WT vs. KO1	0.6912	0.2469 to 1.136	Yes	**	0.0036	A-B
																		WT vs. KO2	0.8076	0.3633 to 1.252	Yes	**	0.0011	A-C
																		KO1 vs. KO2	0.1164	-0.3279 to 0.5607	No	ns	0.7687	B-C
																		Test details	Mean 1	Mean 2	Mean Diff.	SE of diff.	n1	n2	q	DF
																		WT vs. KO1	1	0.309	0.6912	0.1666	5	5	5.869	12
																		WT vs. KO2	1	0.1926	0.8076	0.1666	5	5	6.857	12
																		KO1 vs. KO2	0.309	0.1926	0.1164	0.1666	5	5	0.9884	12
																		Compact letter display
																		WT	A
																		KO1	B
																		KO2	B

## Sheet: Fig. 3e
												HCT116
	SORD WT			SORD KO1			SORD KO2					Ordinary one-way ANOVA
HCT116	4.13564	3.99188	3.93565	5.07406	5.08264	5.58773	4.21113	4.17531	4.13663			Number of families	1
DLD1	4.92922	4.98163	5.31325	5.08691	5.22474	5.56462	5.31703	5.2679	5.57432			Number of comparisons per family	3
RKO	5.23603	4.87864	5.09835	6.99942	7.43139	6.65963	6.82248	5.99711	6.46141			Alpha	0.05
HCT8	6.96198	6.9065	7.04214	7.69882	7.83771	6.93081	6.61279	6.27049	6.42904
												Tukey's multiple comparisons test	Mean Diff.	95.00% CI of diff.	Below threshold?	Summary	Adjusted P Value
												WT vs. KO1	-1.223	-1.682 to -0.7648	Yes	***	0.0004	A-B
												WT vs. KO2	-0.1533	-0.6119 to 0.3052	No	ns	0.589	A-C
												KO1 vs. KO2	1.07	0.6115 to 1.529	Yes	***	0.0009	B-C
												Test details	Mean 1	Mean 2	Mean Diff.	SE of diff.	n1	n2	q	DF
												WT vs. KO1	4.023	5.247	-1.223	0.1494	3	3	11.58	6
												WT vs. KO2	4.023	4.177	-0.1533	0.1494	3	3	1.451	6
												KO1 vs. KO2	5.247	4.177	1.07	0.1494	3	3	10.13	6
												Compact letter display
												KO1	A
												KO2	B
												WT	B
												DLD1
												Ordinary one-way ANOVA
												Number of families	1
												Number of comparisons per family	3
												Alpha	0.05
												Tukey's multiple comparisons test	Mean Diff.	95.00% CI of diff.	Below threshold?	Summary	Adjusted P Value
												WT vs. KO1	-0.2167	-0.7329 to 0.2995	No	ns	0.4513	A-B
												WT vs. KO2	-0.3133	-0.8295 to 0.2029	No	ns	0.2293	A-C
												KO1 vs. KO2	-0.09667	-0.6129 to 0.4195	No	ns	0.8381	B-C
												Test details	Mean 1	Mean 2	Mean Diff.	SE of diff.	n1	n2	q	DF
												WT vs. KO1	5.073	5.29	-0.2167	0.1682	3	3	1.821	6
												WT vs. KO2	5.073	5.387	-0.3133	0.1682	3	3	2.634	6
												KO1 vs. KO2	5.29	5.387	-0.09667	0.1682	3	3	0.8126	6
												Compact letter display
												KO2	A
												KO1	A
												WT	A
												RKO
												Ordinary one-way ANOVA
												Number of families	1
												Number of comparisons per family	3
												Alpha	0.05
												Tukey's multiple comparisons test	Mean Diff.	95.00% CI of diff.	Below threshold?	Summary	Adjusted P Value
												WT vs. KO1	-1.957	-2.813 to -1.100	Yes	**	0.001	A-B
												WT vs. KO2	-1.353	-2.210 to -0.4967	Yes	**	0.0068	A-C
												KO1 vs. KO2	0.6033	-0.2533 to 1.460	No	ns	0.1573	B-C
												Test details	Mean 1	Mean 2	Mean Diff.	SE of diff.	n1	n2	q	DF
												WT vs. KO1	5.073	7.03	-1.957	0.2792	3	3	9.911	6
												WT vs. KO2	5.073	6.427	-1.353	0.2792	3	3	6.855	6
												KO1 vs. KO2	7.03	6.427	0.6033	0.2792	3	3	3.056	6
												Compact letter display
												KO1	A
												KO2	A
												WT	B
												HCT8
												Ordinary one-way ANOVA
												Number of families	1
												Number of comparisons per family	3
												Alpha	0.05
												Tukey's multiple comparisons test	Mean Diff.	95.00% CI of diff.	Below threshold?	Summary	Adjusted P Value
												WT vs. KO1	-0.52	-1.276 to 0.2362	No	ns	0.1679	A-B
												WT vs. KO2	0.5333	-0.2229 to 1.290	No	ns	0.1567	A-C
												KO1 vs. KO2	1.053	0.2971 to 1.810	Yes	*	0.0124	B-C
												Test details	Mean 1	Mean 2	Mean Diff.	SE of diff.	n1	n2	q	DF
												WT vs. KO1	6.97	7.49	-0.52	0.2465	3	3	2.984	6
												WT vs. KO2	6.97	6.437	0.5333	0.2465	3	3	3.06	6
												KO1 vs. KO2	7.49	6.437	1.053	0.2465	3	3	6.044	6
												Compact letter display
												KO1	A
												WT	A B
												KO2	B

## Sheet: Fig. 3f
WT	KO			Unpaired t test
7	0			P value	0.0003
4	0			P value summary	***
2	0			Significantly different (P < 0.05)?	Yes
5	0			One- or two-tailed P value?	Two-tailed
1	0			t, df	t=3.913, df=42
1	0
3	0			How big is the difference?
1	0			Mean of column A	1.81
1	0			Mean of column B	0.1739
1	0			Difference between means (B - A) ± SEM	-1.636 ± 0.4180
0	0			95% confidence interval	-2.479 to -0.7921
1	0			R squared (eta squared)	0.2672
1	0
0	0			F test to compare variances
2	0			F, DFn, Dfd	4.689, 20, 22
0	0			P value	0.0007
3	0			P value summary	***
1	0			Significantly different (P < 0.05)?	Yes
0	0
1	0			Data analyzed
3	0			Sample size, column A	21
	4			Sample size, column B	23
	0

## Sheet: Fig. 3g
WT	KO			Unpaired t test
569	73			P value	0.0002
869	75			P value summary	***
1495	31			Significantly different (P < 0.05)?	Yes
1450	55			One- or two-tailed P value?	Two-tailed
1153	14			t, df	t=4.688, df=18
12	117
737	43			How big is the difference?
473	32			Mean of column A	770.9
249	23			Mean of column B	49.1
702	28			Difference between means (B - A) ± SEM	-721.8 ± 154.0
				95% confidence interval	-1045 to -398.3
				R squared (eta squared)	0.5497
				F test to compare variances
				F, DFn, Dfd	238.7, 9, 9
				P value	<0.0001
				P value summary	****
				Significantly different (P < 0.05)?	Yes
				Data analyzed
				Sample size, column A	10
				Sample size, column B	10

## Sheet: Fig. 3h
WT	KO			Unpaired t test
7	0			P value	0.0319
12	2			P value summary	*
5	1			Significantly different (P < 0.05)?	Yes
4	3			One- or two-tailed P value?	Two-tailed
3	1			t, df	t=2.383, df=14
12	5
2	1			How big is the difference?
0	0			Mean of column A	5.625
				Mean of column B	1.625
				Difference between means (B - A) ± SEM	-4.000 ± 1.678
				95% confidence interval	-7.600 to -0.4002
				R squared (eta squared)	0.2886
				F test to compare variances
				F, DFn, Dfd	6.937, 7, 7
				P value	0.0205
				P value summary	*
				Significantly different (P < 0.05)?	Yes
				Data analyzed
				Sample size, column A	8
				Sample size, column B	8
