# Supplementary material for: Fructose and glucose from sugary drinks enhance colorectal cancer metastasis via SORD
Source: Nat Metab. 2025 Sep 19;7(10):2018–32. doi: 10.1038/s42255-025-01368-w (PMC12552132; doi:10.1038/s42255-025-01368-w)
Supplement: Supplementary file 5 — Statistical source data. [file 42255_2025_1368_MOESM5_ESM.xlsx]

## Sheet: Fig. 4a
DLD1			HCT116				DLD1
WT	KO		WT	KO			Unpaired t test
0.858762	0.084027		1.20371	1.90703			P value	<0.0001
0.928535	0.093433		1.10107	1.94587			P value summary	****
1.02449	0.099252		0.949246	1.72384			Significantly different (P < 0.05)?	Yes
1.07742	0.108242		1.07699	2.02269			One- or two-tailed P value?	Two-tailed
1.11079	0.110645		1.09936	1.91717			t, df	t=19.12, df=8
			0.569629	1.6943
							How big is the difference?
							Mean of column A	1
							Mean of column B	0.09912
							Difference between means (B - A) ± SEM	-0.9009 ± 0.04712
							95% confidence interval	-1.010 to -0.7922
							R squared (eta squared)	0.9786
							F test to compare variances
							F, DFn, Dfd	92.24, 4, 4
							P value	0.0007
							P value summary	***
							Significantly different (P < 0.05)?	Yes
							Data analyzed
							Sample size, column A	5
							Sample size, column B	5
							HCT116
							Unpaired t test
							P value	<0.0001
							P value summary	****
							Significantly different (P < 0.05)?	Yes
							One- or two-tailed P value?	Two-tailed
							t, df	t=8.156, df=10
							How big is the difference?
							Mean of column A	1
							Mean of column B	1.868
							Difference between means (B - A) ± SEM	0.8685 ± 0.1065
							95% confidence interval	0.6312 to 1.106
							R squared (eta squared)	0.8693
							F test to compare variances
							F, DFn, Dfd	3.008, 5, 5
							P value	0.2521
							P value summary	ns
							Significantly different (P < 0.05)?	No
							Data analyzed
							Sample size, column A	6
							Sample size, column B	6

## Sheet: Fig. 4b
DLD1														DLD1
														Unpaired t test
NAD+			NADH			NAD+/NADH				NAD+/NADH ratio (normalized)				P value	0.0152
WT	KO		WT	KO		WT	KO			WT	KO			P value summary	*
1.33972e+07	1.94575e+07		2.96286e+06	5.83157e+06		4.52172	3.33659			1.08029	0.797146			Significantly different (P < 0.05)?	Yes
1.64228e+07	1.93521e+07		4.00196e+06	6.27431e+06		4.1037	3.08434			0.980417	0.736882			One- or two-tailed P value?	Two-tailed
1.44186e+07	1.92868e+07		3.66739e+06	5.46683e+06		3.93158	3.52796			0.939296	0.842867			t, df	t=4.070, df=4
HCT116														How big is the difference?
														Mean of column A	1
NAD+			NADH			NAD+/NADH				NAD+/NADH ratio (normalized)				Mean of column B	0.7933
WT	KO		WT	KO		WT	KO			WT	KO			Difference between means (B - A) ± SEM	-0.2067 ± 0.05077
4796000	6391000		1214000	2745000		3.95058	2.32823			1.05192	0.61994			95% confidence interval	-0.3476 to -0.06570
5773000	6425000		1552000	3095000		3.71972	2.07593			0.990451	0.552759			R squared (eta squared)	0.8055
5668000	6394000		1576000	2365000		3.59645	2.70359			0.957628	0.719887
														F test to compare variances
														F, DFn, Dfd	2.053, 2, 2
														P value	0.6552
														P value summary	ns
														Significantly different (P < 0.05)?	No
														Data analyzed
														Sample size, column A	3
														Sample size, column B	3
														HCT116
														Unpaired t test
														P value	0.0027
														P value summary	**
														Significantly different (P < 0.05)?	Yes
														One- or two-tailed P value?	Two-tailed
														t, df	t=6.610, df=4
														How big is the difference?
														Mean of column A	1
														Mean of column B	0.63
														Difference between means (B - A) ± SEM	-0.3700 ± 0.05598
														95% confidence interval	-0.5254 to -0.2146
														R squared (eta squared)	0.9161
														F test to compare variances
														F, DFn, Dfd	3.476, 2, 2
														P value	0.4468
														P value summary	ns
														Significantly different (P < 0.05)?	No
														Data analyzed
														Sample size, column A	3
														Sample size, column B	3

## Sheet: Fig. 4c
DLD1			HCT116				DLD1
WT	KO		WT	KO			Unpaired t test
0.146396	0.212256		1.06357	0.638807			P value	<0.0001
0.494925	0.181763		0.789959	0.636859			P value summary	****
0.297446	0.222985		1.04624	0.594523			Significantly different (P < 0.05)?	Yes
0.424825	0.220941		0.938441	0.576819			One- or two-tailed P value?	Two-tailed
0.184879	0.44001		0.779615	0.801081			t, df	t=12.12, df=2350
0.61841	0.318783		0.795791	0.591533
0.440726	0.182053		0.851157	0.66571			How big is the difference?
0.243197	0.161158		0.903423	0.681155			Mean of column A	0.2821
0.671421	0.276161		0.889654	0.653888			Mean of column B	0.2235
0.172115	0.189696		0.961823	0.598874			Difference between means (B - A) ± SEM	-0.05856 ± 0.004832
0.780881	0.157361		0.953874	0.574494			95% confidence interval	-0.06804 to -0.04909
0.318842	0.298318		0.990021	0.631367			R squared (eta squared)	0.05884
0.239603	0.251912		1.03794	0.72238
0.492064	0.323566		1.1734	0.580752			F test to compare variances
0.422275	0.161818		1.08957	0.817397			F, DFn, Dfd	2.390, 1204, 1146
0.55794	0.18204		0.846536	0.617957			P value	<0.0001
0.363521	0.335518		1.21949	0.859167			P value summary	****
0.728419	0.149216		1.16691	0.606824			Significantly different (P < 0.05)?	Yes
0.314886	0.24458		0.895585	0.662044
0.68867	0.153343		0.870196	0.734082			Data analyzed
0.192094	0.141215		0.885728	0.704799			Sample size, column A	1205
0.179212	0.140127		0.887737	0.693669			Sample size, column B	1147
0.160864	0.141714		0.88068	0.507002
0.206555	0.149876		1.05964	0.703052			HCT116
0.248281	0.141452		0.971235	0.690805			Unpaired t test
0.189872	0.164853		0.977407	0.772461			P value	<0.0001
0.200118	0.256561		0.787527	0.507293			P value summary	****
0.237561	0.182017		1.26334	0.672251			Significantly different (P < 0.05)?	Yes
0.253041	0.361886		0.765192	0.725391			One- or two-tailed P value?	Two-tailed
0.144169	0.261319		0.793315	1.01725			t, df	t=9.929, df=644
0.24491	0.169473		1.12849	0.52317
0.238495	0.257497		0.8951	1.01906			How big is the difference?
0.139002	0.237655		0.86885	0.560275			Mean of column A	0.739
0.182041	0.293255		0.912729	0.716221			Mean of column B	0.6067
0.242831	0.155756		0.771507	0.535575			Difference between means (B - A) ± SEM	-0.1323 ± 0.01333
0.341688	0.217741		0.874625	0.589441			95% confidence interval	-0.1585 to -0.1062
0.167283	0.200126		1.02102	0.500848			R squared (eta squared)	0.1328
0.18971	0.238488		0.525566	0.724545
0.140897	0.146965		1.13943	0.5276			F test to compare variances
0.149994	0.174345		0.934564	0.737434			F, DFn, Dfd	2.616, 334, 310
0.252847	0.193989		0.735253	0.71261			P value	<0.0001
0.4273	0.181883		0.706457	0.537396			P value summary	****
0.142079	0.150164		0.934818	0.53232			Significantly different (P < 0.05)?	Yes
0.230762	0.148811		1.05147	0.55001
0.251827	0.16384		0.682731	0.497797			Data analyzed
0.250565	0.185537		0.561369	0.686841			Sample size, column A	335
0.385084	0.177633		1.07935	0.700079			Sample size, column B	311
0.204428	0.15282		0.875726	0.67617
0.190812	0.196404		1.09726	0.645833
0.291591	0.157464		0.992958	0.683033
0.22765	0.164156		0.623725	0.68211
0.239633	0.160491		0.776087	0.696535
0.533792	0.160458		0.714316	0.669249
0.422723	0.201626		1.18612	0.736147
0.297352	0.24261		0.977401	0.59734
0.179058	0.199326		0.986548	0.989693
0.163404	0.372712		0.915636	0.735729
0.164856	0.159479		0.977026	0.56439
0.173868	0.159085		0.751402	0.611069
0.21238	0.226039		1.7064	0.555734
0.260697	0.176877		0.575224	0.711681
0.265403	0.165823		0.850775	0.550232
0.228117	0.175915		0.871558	0.746725
0.688203	0.242602		0.915152	0.997397
0.301538	0.172809		1.0963	0.507947
0.171907	0.202419		0.561393	0.757128
0.227039	0.166059		0.594489	0.633275
0.165098	0.266693		0.765675	0.57448
0.166404	0.159444		0.853762	0.729397
0.164856	0.355124		0.788826	0.536493
0.177647	0.181806		1.01826	0.807726
0.321216	0.157388		0.592161	0.671641
0.23457	0.165378		0.82205	0.782307
0.31676	0.283538		0.668576	0.883023
0.184729	0.155478		0.505195	0.530001
0.366765	0.252147		0.727895	0.658924
0.331959	0.183006		1.0766	0.583736
0.298495	0.186947		0.910439	0.50341
0.17307	0.174175		0.732047	0.781914
0.279524	0.280193		0.592177	0.583774
0.148412	0.547003		0.874497	0.517833
0.16692	0.1891		1.20955	0.644033
0.293517	0.246347		0.682084	0.659724
0.178658	0.254409		0.678202	0.639257
0.143194	0.322901		0.986932	0.505389
0.172496	0.218557		0.537703	0.752869
0.180965	0.272471		1.05646	0.49395
0.261818	0.16624		1.05067	0.84763
0.342766	0.242224		0.777551	0.583514
0.200694	0.223101		0.699791	0.534271
0.139111	0.156911		0.547653	0.689002
0.142824	0.156565		0.824349	0.562394
0.21691	0.186323		0.827741	0.518639
0.14134	0.164142		0.854966	0.691257
0.285444	0.185025		1.1449	0.822538
0.239327	0.319668		0.662706	1.06851
0.137686	0.144657		0.962321	0.941369
0.351318	0.144927		0.516332	0.658307
0.309209	0.141921		1.0429	0.635631
0.189672	0.384391		0.694306	0.924024
0.159464	0.156067		0.627088	0.498687
0.253552	0.233437		0.535099	0.624403
0.349659	0.165172		0.639392	0.574746
0.189088	0.160562		0.874453	0.61561
0.686104	0.199937		0.788366	0.608206
0.13543	0.200862		1.08322	0.457892
0.145436	0.537708		0.570212	0.698506
0.14187	0.476735		0.712057	0.468504
0.188368	0.170595		0.944958	0.878984
0.365093	0.174049		0.542354	0.57512
0.176642	0.205572		0.699122	0.580324
0.144305	0.21805		0.836838	0.484499
0.234855	0.187174		0.847747	0.557343
0.164306	0.229037		0.602824	0.58182
0.518385	0.160298		0.951771	0.505517
0.31337	0.567795		0.698929	0.645271
0.157807	0.183633		0.743468	0.502673
0.196639	0.263205		1.17217	0.723091
0.296224	0.164675		0.728543	0.813076
0.311523	0.16158		0.997655	0.811539
0.163757	0.231406		0.912349	0.56008
0.577771	0.351186		1.1578	0.545213
0.283478	0.169954		0.6754	0.692468
0.144419	0.308052		1.08639	0.582089
0.20897	0.268874		0.908895	0.573919
0.194943	0.162023		1.03981	0.623829
0.229845	0.156701		1.0236	0.521083
0.249815	0.267604		0.548609	0.479234
0.176347	0.258107		0.609676	0.567812
0.38415	0.150495		0.887692	0.522038
0.321668	0.364659		0.749368	0.652783
0.514662	0.422522		1.07021	0.572799
0.246332	0.266622		0.612607	0.737643
0.215269	0.145673		0.992143	0.472928
0.159995	0.207822		0.681925	0.731164
0.684752	0.156748		0.940578	0.517806
0.463507	0.205847		0.753114	0.481967
0.556802	0.175832		0.815681	0.663751
0.28104	0.152515		0.789784	0.526444
0.266001	0.169737		0.787113	0.594906
0.39852	0.164561		0.631582	0.512266
0.247865	0.495602		0.865225	0.490059
0.171399	0.178743		0.751351	0.500493
0.329882	0.411287		0.785357	0.52143
0.205806	0.361606		0.65041	0.5394
0.851832	0.164387		0.685886	0.640139
0.211573	0.173106		0.971188	0.474263
0.176235	0.166083		0.753747	0.564882
0.227929	0.148944		0.618181	0.719168
0.627603	0.142896		0.565045	0.464652
0.15166	0.16302		0.979714	0.690466
0.319637	0.231159		0.532667	0.454423
0.327874	0.214661		0.661935	0.602447
0.163936	0.148149		0.96901	0.664633
0.222781	0.142944		0.67551	0.595358
0.227836	0.212458		0.63776	0.727249
0.155015	0.180139		0.799594	0.556497
0.341757	0.40048		0.537587	0.502584
0.350725	0.461766		0.690928	0.874873
0.409017	0.164967		0.628901	0.683038
0.151834	0.158841		0.508722	0.701362
0.16771	0.247819		1.0481	0.446565
0.144474	0.239985		0.793304	0.613889
0.175449	0.155824		0.795132	0.536799
0.541727	0.179874		0.964541	0.701084
0.24316	0.149358		1.17544	0.555484
0.213059	0.167255		0.560876	0.5791
0.368282	0.182906		1.11279	0.705866
0.146501	0.738931		1.07969	0.531178
0.139919	0.188606		0.92938	0.547774
0.334097	0.156095		0.784866	0.587151
0.226101	0.187748		0.589305	0.91068
0.355254	0.165159		0.526879	0.442375
0.228561	0.190172		0.601313	0.623892
0.367004	0.220118		0.944567	0.66919
0.219094	0.166987		0.557371	0.550976
0.295149	0.398324		0.620105	0.576764
0.27004	0.538989		0.75929	0.524542
0.138983	0.177662		0.697767	0.731951
0.179636	0.151555		0.636097	0.60626
0.226124	0.16683		0.708544	0.43336
0.164555	0.208756		0.911556	0.397707
0.560269	0.202615		0.584202	0.513956
0.146278	0.284897		0.588268	0.585943
0.239241	0.180421		0.607557	0.821104
0.250656	0.199478		0.765651	0.472085
0.18207	0.174085		0.57094	0.581138
0.307332	0.236216		0.751187	0.492259
0.345593	0.212047		0.772438	0.481515
0.236577	0.236796		1.04467	0.487956
0.336984	0.202531		0.786643	0.469798
0.407411	0.170899		0.687187	0.658458
0.197393	0.252098		0.705265	0.529839
0.290855	0.156229		0.768184	0.474492
0.178231	0.160202		0.995424	0.455747
0.327878	0.186485		0.554908	0.712498
0.404711	0.161226		0.600662	0.843958
0.558086	0.155116		1.05867	0.769312
0.282406	0.162656		0.978192	0.461118
0.73394	0.146765		0.938406	0.651748
0.60963	0.176484		0.85392	0.591789
0.475619	0.250796		0.516549	0.6058
0.269121	0.190043		0.521309	0.593099
0.384906	0.216803		0.711086	0.682497
0.165664	0.829129		0.647674	0.732522
0.391773	0.171161		0.844208	0.514725
0.768352	0.229864		0.682717	0.46778
0.214498	0.145162		0.718722	0.756938
0.15942	0.142961		0.603379	0.492027
0.196127	0.186076		0.640938	0.730355
0.324775	0.149106		0.459616	0.654916
0.234458	0.413419		0.602067	0.554395
0.284126	0.158812		0.585985	0.514363
0.337292	0.612889		0.70633	0.677682
0.272302	0.150504		0.622929	0.692008
0.24066	0.354846		0.511423	0.612033
0.183533	0.305685		0.718453	0.679605
0.523325	0.150127		0.62968	0.530863
0.459992	0.166169		0.652301	0.447399
0.291274	0.288454		0.650021	0.434997
0.221582	0.182605		0.629731	0.469399
0.273292	0.157242		0.56363	0.502718
0.265277	0.249326		0.567741	0.467425
0.196945	0.203892		0.600963	0.722941
0.268236	0.146377		0.50799	0.414452
0.159993	0.243202		0.541912	0.465568
0.204624	0.163198		0.495777	0.663503
0.166213	0.181887		0.64161	0.617966
0.264743	0.158845		0.562901	0.541226
0.154225	0.159009		0.871952	0.517015
0.195369	0.144028		0.505412	0.417081
0.151048	0.671544		0.52439	0.635491
0.298135	0.152016		0.623738	0.946603
0.471954	0.197592		0.556374	0.650051
0.261805	0.550543		0.603505	0.695202
0.391639	0.214989		0.922567	0.565553
0.242211	0.189682		0.604327	0.580049
0.167332	0.237389		1.32259	0.435803
0.207912	0.208		0.555455	0.619211
0.160912	0.209073		0.601731	0.563037
0.278795	0.176164		0.539221	1.05116
0.211364	0.164105		0.491975	0.487479
0.382328	0.557484		0.620601	0.54414
0.141003	0.191139		0.603717	0.642852
0.168074	0.197538		0.620741	0.73152
0.134454	0.352776		0.521522	0.483167
0.176289	0.217327		0.513054	0.609386
0.461946	0.229179		0.802208	0.635329
0.24176	0.404655		0.636853	0.460368
0.200291	0.227443		0.532424	0.624764
0.210963	0.224403		0.547555	0.802579
0.154723	0.203258		0.546173	0.622065
0.324654	0.291489		0.650194	0.649034
0.155635	0.167417		0.780318	0.514075
0.255596	0.220103		0.634354	0.432525
0.327577	0.52381		0.540246	0.518251
0.173215	0.212325		0.592641	0.442278
0.156276	0.290995		0.861428	0.50031
0.341529	0.155524		0.634865	0.454555
0.145847	0.23982		0.629994	0.412717
0.168843	0.249938		0.539797	0.706364
0.164742	0.179448		0.754044	0.494673
0.179352	0.162692		0.534241	0.515097
0.217896	0.149914		0.503879	0.634546
0.239011	0.25666		0.542408	0.577244
0.172345	0.202797		0.688224	0.627529
0.242416	0.272501		0.555715	0.580804
0.257053	0.173239		0.583571	0.470239
0.149389	0.18984		0.588778	0.684163
0.271526	0.198031		0.605775	0.488102
0.257175	0.212735		0.543682	0.490121
0.285143	0.152283		0.439935	0.499003
0.199724	0.187803		0.64454	0.509399
0.313516	0.150811		0.815993	0.42444
0.296831	0.154039		0.615108	0.617928
0.331273	0.280003		0.525769	0.85662
0.194055	0.149919		0.565956	0.613148
0.253952	0.148925		0.858398	0.556213
0.260521	0.227457		0.767951	0.499291
0.140965	0.196001		0.569708	0.667604
0.218922	0.257644		0.480454	0.462048
0.230328	0.324991		0.569148	0.552758
0.139134	0.194829		0.467093	0.516024
0.437996	0.271859		0.477633	0.507696
0.34905	0.19295		0.644657	0.49476
0.186674	0.165656		0.52534	0.595233
0.208173	0.165335		0.608754	0.462911
0.159643	0.249946		0.469169	0.499551
0.501853	0.171252		0.559431	0.422117
0.178137	0.157697		0.642969	0.500449
0.269233	0.502317		0.683413	0.534891
0.187545	0.293338		0.718655	0.478469
0.196561	0.182505		0.506066	0.496887
0.246583	0.476039		0.649188	0.518395
0.251867	0.143736		0.585575	0.529825
0.336406	0.16669		0.646936	0.587882
0.605989	0.214943		0.508395	0.506811
0.207658	0.188749		0.450195	0.578736
0.250758	0.158438		0.530706	0.540518
0.224766	0.253682		0.507279	0.51886
0.167027	0.189203		0.630583	0.485702
0.489768	0.198232		0.629656	0.553611
0.222338	0.144649		0.553254	0.529465
0.464419	0.160886		0.583928	0.480598
0.279515	0.205283		0.697748	0.39686
0.330738	0.277431		0.538898	0.609192
0.222937	0.248033		0.52494	0.472532
0.322738	0.168727		0.855671	0.453011
0.25241	0.15006		0.460245	0.520121
0.162937	0.234049		0.56117	0.597069
0.345997	0.157289		0.498516	0.702459
0.166085	0.169918		0.561543
0.226352	0.14923		0.563852
0.38582	0.30576		0.564724
0.198045	0.186228		0.550718
0.248388	0.150413		0.472041
0.277392	0.227136		0.492369
0.254566	0.159027		0.485542
0.313793	0.288181		0.65039
0.240114	0.243007		0.528542
0.274693	0.283839		0.485672
0.272245	0.200436		0.578416
0.351495	0.186899		0.524797
0.826841	0.195799		0.551386
0.232331	0.385858		0.494255
0.217226	0.261712		0.593623
0.157065	0.206763		0.543586
0.198878	0.270733		0.639642
0.164636	0.235329		0.858665
0.156334	0.181366		0.524786
0.135821	0.459818		0.53641
0.296814	0.17968		0.557107
0.206058	0.264545		0.533447
0.414413	0.211683		0.486377
0.133998	0.278972		0.623363
0.348466	0.207278
0.168353	0.157075
0.21353	0.211782
0.173167	0.213626
0.167351	0.211011
0.180578	0.199775
0.249245	0.208621
0.298478	0.175453
0.163721	0.274577
0.264655	0.260016
0.173826	0.203229
0.333609	0.150055
0.140779	0.164543
0.172561	0.168584
0.159051	0.282661
0.274898	0.20656
0.33692	0.303219
0.148995	0.208275
0.732927	0.1511
0.284047	0.17764
0.872698	0.175495
0.416238	0.191192
0.193607	0.233765
0.209275	0.526882
0.249493	0.220567
0.306077	0.345593
0.215534	0.272568
0.175105	0.183202
0.235699	0.18047
0.391972	0.171912
0.534466	0.158369
0.218265	0.22672
0.36057	0.151081
0.22332	0.152823
0.380924	0.166862
0.154108	0.217923
0.190841	0.458431
0.301603	0.150435
0.260711	0.236954
0.156989	0.146885
0.339197	0.188195
0.202548	0.140562
0.23027	0.183191
0.288441	0.139512
0.173833	0.141394
0.233148	0.150437
0.56849	0.144944
0.226162	0.167566
0.703522	0.139199
0.199318	0.166662
0.224258	0.168083
0.599558	0.141302
0.155067	0.236837
0.154564	0.454773
0.160241	0.204305
0.270882	0.155205
0.192506	0.148329
0.332778	0.171065
0.711019	0.183399
0.242376	0.199497
0.228819	0.154961
0.228831	0.200543
0.170035	0.175306
0.40643	0.241878
0.309386	0.276596
0.229593	0.180087
0.305346	0.284665
0.314286	0.162615
0.163625	0.221608
0.187875	0.322421
0.215446	0.274936
0.608666	0.160927
0.257877	0.178004
0.181487	0.416318
0.177864	0.17805
0.170871	0.16488
0.207733	0.162392
0.146833	0.364407
0.226851	0.478478
0.188374	0.179574
0.264293	0.142248
0.154395	0.188628
0.231329	0.246502
0.732208	0.162629
0.135269	0.175658
0.28462	0.192635
0.160756	0.283281
0.35514	0.209848
0.233541	0.171563
0.48834	0.381625
0.1372	0.238355
0.211062	0.147738
0.154999	0.179505
0.138818	0.170542
0.371041	0.188724
0.404024	0.504503
0.215717	0.220393
0.166785	0.273228
0.261025	0.53787
0.386972	0.203938
0.341669	0.290684
0.137964	0.395292
0.241517	0.167888
0.283576	0.198552
0.141922	0.394692
0.151827	0.481217
0.34951	0.255937
0.243031	0.182315
0.192057	0.183215
0.284532	0.170804
0.305348	0.280081
0.200986	0.203988
0.176131	0.372968
0.469929	0.175218
0.262513	0.427321
0.280841	0.326081
0.293931	0.205548
0.351547	0.219605
0.335033	0.207133
0.288237	0.202438
0.20316	0.207567
0.140961	0.185477
0.141537	0.228209
0.195765	0.39431
0.190436	0.183291
0.162154	0.186028
0.39677	0.311981
0.250431	0.172578
0.213886	0.305602
0.181378	0.243279
0.169795	0.213063
0.197597	0.226935
0.216096	0.169282
0.161951	0.185424
0.395715	0.318005
0.287936	0.145992
0.267736	0.198002
0.307286	0.156074
0.230791	0.181276
0.466376	0.152072
0.591558	0.156406
0.274535	0.213704
0.308009	0.219837
0.219619	0.146541
0.193515	0.281198
0.305016	0.17054
0.281039	0.15405
0.20685	0.160165
0.202517	0.164066
0.232973	0.181259
0.300318	0.150285
0.264342	0.394779
0.186157	0.171991
0.19076	0.196613
0.216351	0.153049
0.494508	0.156942
0.305262	0.141834
0.215917	0.170443
0.230172	0.14146
0.46867	0.166592
0.163121	0.152371
0.704466	0.155659
0.160307	0.293128
0.181695	0.153059
0.256337	0.172053
0.317797	0.297625
0.282825	0.14049
0.161285	0.214424
0.17033	0.15921
0.174884	0.274772
0.156786	0.206573
0.204671	0.380635
0.17603	0.160363
0.261253	0.187134
0.486743	0.18678
0.215066	0.447791
0.262452	0.158021
0.341765	0.216666
0.242804	0.196305
0.396408	0.166537
0.414383	0.355392
0.375279	0.152216
0.182593	0.17512
0.177917	0.154361
0.366481	0.337843
0.199696	0.280068
0.452507	0.16739
0.266243	0.180721
0.384832	0.14981
0.898235	0.296121
0.26072	0.244238
0.218579	0.171323
0.194391	0.244913
0.198443	0.61785
0.330496	0.162487
0.362006	0.396045
0.214231	0.160044
0.190076	0.177937
0.174151	0.195696
0.215801	0.196153
0.517984	0.242878
0.149258	0.194515
0.179296	0.388355
0.264387	0.190987
0.20949	0.147787
0.159929	0.327688
0.231439	0.195869
0.158377	0.260612
0.392264	0.220486
0.467331	0.388321
0.775197	0.272679
0.157706	0.249838
0.690816	0.267505
0.700193	0.21439
0.313635	0.244796
0.245782	0.256862
0.368447	0.271285
0.157897	0.238253
0.368472	0.338607
0.171657	0.246306
0.31448	0.345214
0.370318	0.547238
0.152323	0.164188
0.33301	0.187025
0.290967	0.418061
0.359271	0.313629
0.320113	0.251713
0.197867	0.179588
0.146244	0.42871
0.314253	0.254143
0.163607	0.496855
0.447055	0.16255
0.164491	0.226771
0.213046	0.179573
0.468586	0.170265
0.364886	0.366902
0.204213	0.155808
0.815823	0.198954
0.599637	0.168775
0.295673	0.194406
0.330761	0.164682
0.24534	0.289193
0.171172	0.273279
0.493482	0.263671
0.151896	0.390362
0.437215	0.186885
0.16687	0.227504
0.187627	0.163909
0.159858	0.146366
0.178577	0.170032
0.150101	0.291174
0.870808	0.249505
0.20832	0.142525
0.196536	0.148663
0.304909	0.150868
0.235979	0.161588
0.139549	0.25199
0.211474	0.175342
0.23218	0.169158
0.218847	0.176646
0.245612	0.238888
0.241744	0.218597
0.21364	0.172017
0.155573	0.146963
0.152037	0.16424
0.357172	0.160196
0.385567	0.227324
0.547651	0.198818
0.228481	0.152429
0.264531	0.318665
0.211968	0.40901
0.190537	0.203678
0.197976	0.289746
0.755237	0.246954
0.211363	0.166674
0.246072	0.154476
0.266388	0.161538
0.241554	0.149616
0.301589	0.368257
0.445445	0.225388
0.639221	0.183461
0.50484	0.143534
0.341443	0.194929
0.228031	0.440432
0.308058	0.244891
0.492146	0.24424
0.35961	0.276639
0.165957	0.511289
0.320063	0.14344
0.181879	0.193011
0.190008	0.17423
0.172286	0.174596
0.198948	0.33056
0.477797	0.477274
0.196868	0.15447
0.325595	0.336372
0.273265	0.178419
0.397054	0.19538
0.204524	0.237098
0.226156	0.160244
0.224877	0.164428
0.415178	0.423346
0.155427	0.299743
0.147699	0.145036
0.167571	0.164431
0.302324	0.196708
0.153566	0.21521
0.232226	0.159848
0.159864	0.16555
0.27216	0.348169
0.28018	0.39431
0.256132	0.226983
0.425253	0.155404
0.259109	0.328165
0.315393	0.161798
0.23394	0.341218
0.205091	0.160157
0.169337	0.176055
0.810969	0.326745
0.297259	0.162739
0.66132	0.245725
0.253579	0.166097
0.154678	0.160331
0.15461	0.154143
0.154764	0.25191
0.250083	0.183847
0.215628	0.25716
0.429009	0.169419
0.212363	0.168938
0.263163	0.158915
0.144983	0.36432
0.456317	0.194825
0.143663	0.181296
0.192157	0.181056
0.374234	0.267837
0.969303	0.173501
0.314349	0.279565
0.210991	0.170842
0.272028	0.170733
0.214408	0.1981
0.311326	0.166134
0.226748	0.239637
0.170477	0.189353
0.256951	0.183608
0.178858	0.159576
0.322828	0.183551
0.758605	0.239187
0.415918	0.194559
0.15287	0.218766
0.149811	0.247234
0.19928	0.147774
0.18808	0.152997
0.492892	0.321396
0.201211	0.224125
0.415994	0.243013
0.229739	0.241578
0.236652	0.148131
0.233955	0.153563
0.309931	0.153159
0.186175	0.250685
0.346051	0.195089
0.194241	0.270296
0.307894	0.179115
0.309564	0.142736
0.327637	0.145867
0.231125	0.148538
0.277746	0.144372
0.30465	0.162924
0.261778	0.259415
0.187391	0.224269
0.152703	0.143552
0.555411	0.171772
0.279586	0.179921
0.215831	0.264089
0.157077	0.357624
0.280219	0.530356
0.357733	0.150338
0.149513	0.153245
0.444677	0.17986
0.339335	0.409993
0.148312	0.205268
0.252079	0.231707
0.181056	0.154914
0.165679	0.426128
0.281453	0.15858
0.182563	0.227187
0.175841	0.183294
0.28903	0.183143
0.151698	0.349084
0.150577	0.170942
0.213419	0.176274
0.300494	0.277222
0.806602	0.31728
0.244751	0.251577
0.417485	0.381735
0.204812	0.243311
0.264328	0.174566
0.192931	0.27303
0.151899	0.248739
0.578422	0.182128
0.185444	0.334998
0.200158	0.227902
0.229874	0.170277
0.347207	0.251443
0.210714	0.158129
0.395563	0.193047
0.265449	0.212673
0.258291	0.170632
0.195157	0.199375
0.272719	0.184636
0.271789	0.16436
0.150587	0.172427
0.196397	0.155151
0.138738	0.263755
0.367265	0.161436
0.191888	0.215748
0.200436	0.165988
0.20713	0.296991
0.24984	0.28203
0.457735	0.205998
0.174812	0.169351
0.199746	0.231186
0.419197	0.199581
0.159708	0.230214
0.173664	0.315459
0.332794	0.178736
0.48928	0.243475
0.329078	0.149481
0.139693	0.230965
0.144803	0.205859
0.543273	0.149507
0.47133	0.15599
0.148133	0.204921
0.59302	0.158428
0.510322	0.180647
0.209712	0.168365
0.556963	0.173903
0.376847	0.15105
0.139727	0.153888
0.315127	0.182658
0.15951	0.208516
0.581497	0.151517
0.52987	0.154286
0.31675	0.161405
0.157953	0.221482
0.250022	0.200679
0.172273	0.162836
0.19088	0.164892
0.168841	0.161137
0.224887	0.175709
0.24804	0.146538
0.187849	0.142315
0.199221	0.157927
0.464852	0.161095
0.236563	0.227889
0.141576	0.250924
0.31446	0.162318
0.141279	0.163907
0.186963	0.175415
0.138599	0.152271
0.289073	0.152458
0.202304	0.24853
0.150806	0.258319
0.210279	0.17437
0.232317	0.169922
0.262216	0.200295
0.185004	0.200536
0.434371	0.359822
0.158252	0.193008
0.251879	0.210784
0.220236	0.296232
0.275981	0.1872
0.506524	0.163721
0.169701	0.440187
0.282862	0.167131
0.22534	0.164254
0.23742	0.236614
0.160238	0.223794
0.231592	0.206612
0.423447	0.170552
0.206066	0.200005
0.167998	0.149864
0.355144	0.154538
0.194443	0.656476
0.218703	0.15671
0.272833	0.196684
0.22697	0.192278
0.255253	0.360921
0.514214	0.155667
0.163964	0.217554
0.49461	0.189808
0.28159	0.270971
0.220115	0.341024
0.336409	0.198698
0.193078	0.167
0.196498	0.37699
0.477414	0.461772
0.176736	0.185749
0.281951	0.159929
0.258401	0.176038
0.295413	0.193408
0.162085	0.396497
0.43078	0.160882
0.164509	0.344878
0.390753	0.175673
0.151943	0.231443
0.212259	0.210155
0.333471	0.187135
0.327272	0.161281
0.20847	0.174345
0.156137	0.184674
0.24241	0.167032
0.234801	0.17146
0.204482	0.162556
0.170143	0.187796
0.438872	0.149464
0.180132	0.154711
0.232375	0.18653
0.364706	0.166357
0.182447	0.168252
0.323522	0.183081
0.311485	0.163337
0.358849	0.164512
0.202173	0.150093
0.312936	0.271942
0.419102	0.277794
0.303508	0.177217
0.231602	0.179037
0.277929	0.141405
0.211919	0.192054
0.234815	0.239179
0.37306	0.409223
0.210622	0.153968
0.266283	0.350572
0.17585	0.173233
0.324209	0.157561
0.338507	0.166691
0.324693	0.14496
0.667276	0.159677
0.381389	0.252321
0.167932	0.144393
0.398356	0.148888
0.326193	0.542382
0.229189	0.166587
0.139387	0.149557
0.389638	0.296401
0.194673	0.190079
0.161884	0.233612
0.447058	0.167906
0.147719	0.200057
0.494988	0.373624
0.144362	0.208662
0.460996	0.152128
0.413405	0.158474
0.209797	0.163356
0.186788	0.148067
0.155701	0.170049
0.355569	0.190651
0.19213	0.168059
0.166066	0.176794
0.303013	0.263641
0.240439	0.18359
0.181164	0.388424
0.152991	0.155019
0.195132	0.155833
0.202719	0.262668
0.14337	0.155731
0.277762	0.17262
0.151883	0.180216
0.145729	0.143984
0.166493	0.184316
0.634359	0.159128
0.324503	0.178785
0.488266	0.157788
0.177452	0.175062
0.245996	0.165696
0.222141	0.180183
0.284336	0.360751
0.212462	0.15819
0.330164	0.320549
0.195201	0.165373
0.370822	0.310329
0.289722	0.301489
0.288376	0.142829
0.402052	0.426722
0.15883	0.297302
0.327982	0.143315
0.467324	0.22992
0.235888	0.149017
0.180641	0.19171
0.214096	0.147323
0.192043	0.241786
0.160782	0.268898
0.195372	0.140065
0.158114	0.355396
0.141151	0.203143
0.141283	0.190186
0.374035	0.16995
0.275086	0.162777
0.188745	0.146631
0.399677	0.19367
0.261681	0.183997
0.261472	0.147967
0.209688	0.198661
0.502611	0.236719
0.151062	0.181874
0.336533	0.227893
0.185196	0.170247
0.150233	0.41406
0.22087	0.313077
0.387627	0.202726
0.189935	0.268948
0.277751	0.218254
0.165893	0.296206
0.393929	0.252895
0.169608	0.289121
0.326361	0.244747
0.388857	0.241357
0.723003	0.225864
0.193996	0.240814
0.252635	0.188031
0.247453	0.193637
0.318198	0.287402
0.42905	0.350151
0.192126	0.23889
0.471105	0.318288
0.171663	0.335331
0.277258	0.50193
0.401292	0.155931
0.151585	0.176888
0.174598	0.245769
0.25635	0.365378
0.459513	0.315455
0.177759	0.185794
0.165661	0.419988
0.198536	0.260426
0.17231	0.224051
0.177274	0.330037
0.223121	0.311177
0.547591	0.155367
0.206655	0.214402
0.186099	0.164562
0.289441	0.166445
0.21687	0.195429
0.190448	0.348322
0.182134	0.234724
0.203389	0.163669
0.192459	0.202565
0.311162	0.501753
0.440823	0.202927
0.163919	0.164272
0.16282	0.150355
0.164935	0.187317
0.141356	0.158787
0.246038	0.274013
0.154924	0.157931
0.153935	0.263511
0.147014	0.243605
0.144263	0.172846
0.222765	0.37598
0.184298	0.157846
0.293545	0.177969
0.187363	0.141744
0.209417	0.163941
0.593087	0.26657
0.342595	0.14349
0.419186	0.162863
0.303393	0.145928
0.268525	0.149784
0.363576	0.164696
0.411076	0.196053
0.556928	0.175961
0.29496	0.222826
0.178688	0.142673
0.15354	0.15471
0.246917	0.151573
0.313354	0.210209
0.167888	0.187995
0.264228	0.148098
0.287124	0.282402
0.172146	0.26392
0.179443	0.227166
0.383569	0.157118
0.149353	0.150246
0.25165	0.430931
0.309268	0.178255
0.31956	0.162498
0.283893	0.148038
0.317759	0.154819
0.285538	0.170598
0.159765	0.188315
0.681685	0.189145
0.459297	0.157112
0.307598	0.142357
0.333754	0.374406
0.492033	0.230283
0.261884	0.312382
0.648877	0.158535
0.504995	0.483257
0.527427	0.190597
0.211669	0.284355
0.194039	0.417572
0.371112	0.282723
0.239701	0.164126
0.190088	0.323722
0.180811	0.333197
0.145431	0.190757
0.287064	0.243898
0.232356	0.267669
0.143734	0.16464
0.395714	0.160596
0.271181	0.38386
0.218025	0.194722
0.19559	0.147443
0.275954	0.210955
0.634696	0.310043
0.144907	0.190247
0.287356	0.171465
0.193258	0.16105
0.411738	0.21607
0.298321	0.377216
0.651887	0.244624
0.235464	0.316742
0.35736	0.244121
0.541535	0.312737
0.173553	0.179333
0.221658	0.163804
0.307259	0.156693
0.1468	0.377065
0.168463	0.247892
0.285249	0.155244
0.171542	0.164983
0.178933	0.171969
0.176016	0.163552
0.17976	0.159655
0.184166	0.278217
0.30632	0.174935
0.447121	0.23547
0.2531	0.234854
0.145444	0.256788
0.156851	0.155659
0.177013	0.154496
0.204969	0.237182
0.394848	0.19949
0.461883	0.297557
0.455432	0.212874
0.214413	0.143399
0.162664	0.250303
0.147055	0.386598
0.552863	0.173608
0.226289	0.316976
0.425206	0.16727
0.281386	0.155366
0.25964	0.171446
0.36267	0.207059
0.619676	0.245429
0.342521	0.157783
0.26667	0.248146
0.159627	0.264095
0.17663	0.169573
0.460345	0.204248
0.226304	0.148209
0.490974	0.333438
0.307413	0.1425
0.210795	0.204861
0.160415	0.141601
0.187433	0.502831
0.241627	0.204969
0.409225	0.14213
0.193888	0.252117
0.250947	0.204216
0.402948	0.447115
0.272005	0.140889
0.170812	0.223313
0.644202	0.327293
0.343883	0.235201
0.381446	0.200927
0.170958	0.168475
0.176453	0.200789
0.265872	0.198247
0.205978	0.352042
0.173	0.209324
0.186803	0.153659
0.178907	0.140975
0.372291	0.143125
0.514499	0.411502
0.233446	0.169875
0.179009	0.228388
0.401668	0.607969
0.604118	0.162456
0.158647	0.286603
0.424876	0.165375
0.17356	0.176936
0.45966	0.233316
0.163286	0.296297
0.319105	0.187024
0.376305	0.17155
0.351552	0.162813
0.16436	0.38614
0.190304	0.163399
0.212975	0.221643
0.144191	0.187361
0.351534	0.261574
0.347762	0.229552
0.276299	0.239053
0.151412	0.162867
0.182651	0.216349
0.155289	0.200307
0.194141	0.202576
0.156069	0.191775
0.847222	0.19543
0.43808	0.161162
0.342732
0.569733
0.180978
0.181417
0.546351
0.330861
0.168011
0.258411
0.370217
0.181888
0.177157
0.189229
0.136883
0.190422
0.66468
0.191177
0.264449
0.604244
0.277211
0.522656
0.225126
0.624208
0.192673
0.412389
0.233564
0.236424
0.23413
0.291052
0.214871
0.278461
0.661888
0.336145
0.450908
0.302723
0.242906
0.442507
0.534036
0.182636
0.422699
0.362896
0.218844
0.70291
0.287192
0.365408
0.265661
0.301902
0.326115
0.19049
0.336857
0.233217
0.27619
0.537311
0.721802
0.404703
0.628211
0.256362
0.452415
0.208529

## Sheet: Fig. 4d
DLD1			HCT116				DLD1
Veh	α-KB		Veh	α-KB			Unpaired t test
0.980058	1.23717		0.917024	1.37699			P value	0.0233
0.952081	1.34887		1.02489	1.69089			P value summary	*
1.06786	1.58908		1.05809	1.33965			Significantly different (P < 0.05)?	Yes
							One- or two-tailed P value?	Two-tailed
							t, df	t=3.575, df=4
							How big is the difference?
							Mean of column A	1
							Mean of column B	1.392
							Difference between means (B - A) ± SEM	0.3917 ± 0.1096
							95% confidence interval	0.08750 to 0.6958
							R squared (eta squared)	0.7616
							F test to compare variances
							F, DFn, Dfd	8.827, 2, 2
							P value	0.2035
							P value summary	ns
							Significantly different (P < 0.05)?	No
							Data analyzed
							Sample size, column A	3
							Sample size, column B	3
							HCT116
							Unpaired t test
							P value	0.017
							P value summary	*
							Significantly different (P < 0.05)?	Yes
							One- or two-tailed P value?	Two-tailed
							t, df	t=3.937, df=4
							How big is the difference?
							Mean of column A	1
							Mean of column B	1.469
							Difference between means (B - A) ± SEM	0.4693 ± 0.1192
							95% confidence interval	0.1384 to 0.8003
							R squared (eta squared)	0.7949
							F test to compare variances
							F, DFn, Dfd	6.838, 2, 2
							P value	0.2552
							P value summary	ns
							Significantly different (P < 0.05)?	No
							Data analyzed
							Sample size, column A	3
							Sample size, column B	3

## Sheet: Fig. 4e
DLD1			HCT116				DLD1
Vec	LbNOX		Vec	LbNOX			Unpaired t test
0.989991	7.26776		1.04493	2.68752			P value	0.0024
0.917822	4.75797		0.915815	2.61375			P value summary	**
1.09219	6.81234		1.03925	2.63313			Significantly different (P < 0.05)?	Yes
							One- or two-tailed P value?	Two-tailed
							t, df	t=6.824, df=4
							How big is the difference?
							Mean of column A	1
							Mean of column B	6.279
							Difference between means (B - A) ± SEM	5.279 ± 0.7736
							95% confidence interval	3.131 to 7.427
							R squared (eta squared)	0.9209
							F test to compare variances
							F, DFn, Dfd	233.9, 2, 2
							P value	0.0085
							P value summary	**
							Significantly different (P < 0.05)?	Yes
							Data analyzed
							Sample size, column A	3
							Sample size, column B	3
							HCT116
							Unpaired t test
							P value	<0.0001
							P value summary	****
							Significantly different (P < 0.05)?	Yes
							One- or two-tailed P value?	Two-tailed
							t, df	t=34.61, df=4
							How big is the difference?
							Mean of column A	1
							Mean of column B	2.645
							Difference between means (B - A) ± SEM	1.645 ± 0.04753
							95% confidence interval	1.513 to 1.777
							R squared (eta squared)	0.9967
							F test to compare variances
							F, DFn, Dfd	3.589, 2, 2
							P value	0.4358
							P value summary	ns
							Significantly different (P < 0.05)?	No
							Data analyzed
							Sample size, column A	3
							Sample size, column B	3

## Sheet: Fig. 4g
														DHAP
DHAP		m+0					m+3							2way ANOVA
	WT	0.0979824	0.0876249	0.0925965	0.10689	0.105958	0.931403	0.845953	0.908875	0.998209	0.82472			Number of families	1
	KO	0.0130768	0.0196107	0.0244088	0.0221604	0.0224437	0.248	0.258613	0.272238	0.256859	0.273182			Number of comparisons per family	2
														Alpha	0.05
GA3P		m+0					m+3
	WT	0.221347	0.206896	0.198826	0.21998	0.210301	0.831124	0.772409	0.784205	0.828175	0.726831			Šídák's multiple comparisons test	Mean Diff.	95.00% CI of diff.	Below threshold?	Summary	Adjusted P Value
	KO	0.0551737	0.0607143	0.040307	0.0448327	0.0580604	0.397623	0.398601	0.367126	0.348036	0.376112
														WT - KO
PEP		m+0					m+3							m+0	0.07787	0.02258 to 0.1332	Yes	**	0.0063
	WT	0.0403737	0.0497728	0.0682414	0.0755193	0.0705159	0.94959	0.952807	0.980314	0.952231	0.860243			m+3	0.6401	0.5848 to 0.6953	Yes	****	<0.0001
	KO	0.0561476	0.0245474	0.0573612	0.0447475	0.0691365	0.634226	0.640776	0.651805	0.658567	0.651116
Pyruvate		m+0					m+3							Test details	Mean 1	Mean 2	Mean Diff.	SE of diff.	N1	N2	t	DF
	WT	0.398229	0.389922	0.287949	0.390121	0.277163	0.852631	0.72408	0.464307	0.763394	0.452359
	KO	0.280942	0.288262	0.282873	0.284755	0.328158	0.295605	0.311961	0.311239	0.283341	0.286246			WT - KO
														m+0	0.09821	0.02034	0.07787	0.02242	5	5	3.474	16
Acetyl-CoA		m+0					m+2							m+3	0.9018	0.2618	0.6401	0.02242	5	5	28.55	16
	WT	0.204297	0.216053	0.194932	0.152775	0.194986	0.778441	0.815839	0.746243	0.823738	0.874619
	KO	0.157234	0.315164	0.276783	0.218857	0.23587	0.184187	0.22447	0.264485	0.258725	0.161802			GA3P
														2way ANOVA
Citrate		m+0					m+2							Number of families	1
	WT	0.223639	0.248149	0.25181	0.260944	0.278749	0.669413	0.700243	0.743021	0.785028	0.846689			Number of comparisons per family	2
	KO	0.185389	0.238127	0.228423	0.257202	0.281363	0.27554	0.345814	0.345814	0.394403	0.439378			Alpha	0.05
Succinate		m+0					m+2							Šídák's multiple comparisons test	Mean Diff.	95.00% CI of diff.	Below threshold?	Summary	Adjusted P Value
	WT	0.818331	0.819402	0.766182	0.634251	0.694498	0.306807	0.267479	0.238208	0.220654	0.234188
	KO	0.379106	0.366131	0.289879	0.36828	0.415785	0.09761	0.107964	0.083156	0.125885	0.09355			WT - KO
														m+0	0.1596	0.1207 to 0.1985	Yes	****	<0.0001
Malate		m+0					m+2							m+3	0.4108	0.3719 to 0.4497	Yes	****	<0.0001
	WT	0.759017	0.586542	0.728982	0.77998	0.727776	0.325457	0.239324	0.253761	0.28599	0.313172
	KO	0.357777	0.348179	0.387815	0.353574	0.361423	0.108638	0.093118	0.102599	0.098957	0.100171
														Test details	Mean 1	Mean 2	Mean Diff.	SE of diff.	N1	N2	t	DF
														WT - KO
														m+0	0.2114	0.0518	0.1596	0.01578	5	5	10.11	16
														m+3	0.7884	0.3776	0.4108	0.01578	5	5	26.03	16
														PEP
														2way ANOVA
														Number of families	1
														Number of comparisons per family	2
														Alpha	0.05
														Šídák's multiple comparisons test	Mean Diff.	95.00% CI of diff.	Below threshold?	Summary	Adjusted P Value
														WT - KO
														m+0	0.0106	-0.02998 to 0.05118	No	ns	0.7777
														m+3	0.2916	0.2510 to 0.3322	Yes	****	<0.0001
														Test details	Mean 1	Mean 2	Mean Diff.	SE of diff.	N1	N2	t	DF
														WT - KO
														m+0	0.061	0.0504	0.0106	0.01645	5	5	0.6442	16
														m+3	0.939	0.6474	0.2916	0.01645	5	5	17.72	16
														Pyruvate
														2way ANOVA
														Number of families	1
														Number of comparisons per family	2
														Alpha	0.05
														Šídák's multiple comparisons test	Mean Diff.	95.00% CI of diff.	Below threshold?	Summary	Adjusted P Value
														WT - KO
														m+0	0.0556	-0.09555 to 0.2067	No	ns	0.6127
														m+3	0.3536	0.2025 to 0.5047	Yes	****	<0.0001
														Test details	Mean 1	Mean 2	Mean Diff.	SE of diff.	N1	N2	t	DF
														WT - KO
														m+0	0.3486	0.293	0.0556	0.06128	5	5	0.9073	16
														m+3	0.6512	0.2976	0.3536	0.06128	5	5	5.77	16
														Acetyl-CoA
														2way ANOVA
														Number of families	1
														Number of comparisons per family	2
														Alpha	0.05
														Šídák's multiple comparisons test	Mean Diff.	95.00% CI of diff.	Below threshold?	Summary	Adjusted P Value
														WT - KO
														m+0	-0.0482	-0.1204 to 0.02400	No	ns	0.224
														m+2	0.5892	0.5170 to 0.6614	Yes	****	<0.0001
														Test details	Mean 1	Mean 2	Mean Diff.	SE of diff.	N1	N2	t	DF
														WT - KO
														m+0	0.1926	0.2408	-0.0482	0.02927	5	5	1.647	16
														m+2	0.8078	0.2186	0.5892	0.02927	5	5	20.13	16
														Citrate
														2way ANOVA
														Number of families	1
														Number of comparisons per family	2
														Alpha	0.05
														Šídák's multiple comparisons test	Mean Diff.	95.00% CI of diff.	Below threshold?	Summary	Adjusted P Value
														WT - KO
														m+0	0.015	-0.06426 to 0.09426	No	ns	0.8754
														m+2	0.3886	0.3093 to 0.4679	Yes	****	<0.0001
														Test details	Mean 1	Mean 2	Mean Diff.	SE of diff.	N1	N2	t	DF
														WT - KO
														m+0	0.2528	0.2378	0.015	0.03214	5	5	0.4668	16
														m+2	0.7488	0.3602	0.3886	0.03214	5	5	12.09	16
														Succinate
														2way ANOVA
														Number of families	1
														Number of comparisons per family	2
														Alpha	0.05
														Šídák's multiple comparisons test	Mean Diff.	95.00% CI of diff.	Below threshold?	Summary	Adjusted P Value
														WT - KO
														m+0	0.3824	0.3041 to 0.4607	Yes	****	<0.0001
														m+2	0.1516	0.07325 to 0.2299	Yes	***	0.0004
														Test details	Mean 1	Mean 2	Mean Diff.	SE of diff.	N1	N2	t	DF
														WT - KO
														m+0	0.7462	0.3638	0.3824	0.03176	5	5	12.04	16
														m+2	0.2534	0.1018	0.1516	0.03176	5	5	4.773	16
														Malate
														2way ANOVA
														Number of families	1
														Number of comparisons per family	2
														Alpha	0.05
														Šídák's multiple comparisons test	Mean Diff.	95.00% CI of diff.	Below threshold?	Summary	Adjusted P Value
														WT - KO
														m+0	0.3548	0.2879 to 0.4217	Yes	****	<0.0001
														m+2	0.1826	0.1157 to 0.2495	Yes	****	<0.0001
														Test details	Mean 1	Mean 2	Mean Diff.	SE of diff.	N1	N2	t	DF
														WT - KO
														m+0	0.7166	0.3618	0.3548	0.02713	5	5	13.08	16
														m+2	0.2834	0.1008	0.1826	0.02713	5	5	6.731	16

## Sheet: Fig. 4h
DLD1
Sample ID		WT1	WT2	WT3	WT4	WT5	WT6	KO1	KO2	KO3	KO4	KO5	KO6
Group		WT	WT	WT	WT	WT	WT	KO	KO	KO	KO	KO	KO
Glucose	Glucose	1.08657	0.814228	0.854457	1.01839	1.30442	0.921943	9.85523	8.32075	8.45882	9.27158	7.66345	9.3808
Fructose	Fructose	0.967315	0.865793	0.930566	1.0763	1.12914	1.03089	1.74609	1.46022	1.48469	1.57365	1.26068	1.78357
Sorbitol	Sorbitol	0.910429	0.971857	1.02908	1.04706	0.999959	1.04161	0.10307	0.0977433	0.105753	0.105038	0.100735	0.119834
DHAP	Dihydroxyacetone phosphate	0.920387	0.872631	1.02841	1.05742	1.16435	0.956807	0.239484	0.215211	0.247047	0.273254	0.228526	0.272992
GA3P	D-Glyceraldehyde 3-phosphate	0.96077	0.967139	1.01997	1.11404	1.05434	0.883746	0.262676	0.24908	0.271781	0.29819	0.238053	0.314066
G3P	Glycerol 3-phosphate	0.982729	0.891384	1.04055	1.09424	1.02628	0.964815	0.359989	0.355644	0.383346	0.398099	0.362279	0.387555
3PG	3-Phosphoglyceric acid	0.892881	1.06346	1.03957	1.02027	1.04978	0.93404	0.340087	0.312083	0.273364	0.359908	0.306774	0.360407
PEP	Phosphoenolpyruvic acid	0.977453	1.06234	0.957557	1.00132	1.09296	0.908368	0.488393	0.425067	0.460448	0.515928	0.437427	0.489017
Lactate	Lactate	0.875537	0.937573	0.989228	1.1195	1.02653	1.05163	0.242558	0.217172	0.220624	0.236643	0.20514	0.249825
Pyruvate	Pyruvate	0.811357	0.930665	0.99934	0.950284	1.06609	1.24226	0.571098	0.484532	0.485445	0.455485	0.514151	0.579655
Acetyl-CoA	Acetyl-CoA	1.01359	0.839293	1.04742	1.06991	1.14522	0.884561	0.388708	0.335355	0.357381	0.404122	0.323635	0.464038
Citrate	Citrate	0.904393	0.924827	0.992486	1.07543	1.07928	1.02359	0.731717	0.684275	0.705573	0.695134	0.716015	0.784832
a-KG	alpha-Ketoglutaric acid	0.906675	1.02187	1.04389	1.00552	1.03612	0.985927	0.604657	0.597763	0.591824	0.621367	0.576332	0.640054
Succinate	Succinate	0.922293	0.92786	0.920562	1.10064	1.05249	1.07615	0.568036	0.465075	0.483471	0.512965	0.543626	0.578427
Fumarate	Fumarate	0.913638	0.973753	1.00114	1.06978	1.05977	0.981914	0.398362	0.381047	0.415739	0.424455	0.392263	0.443781
Malate	Malate	0.912837	0.979596	0.991448	1.07073	1.06212	0.983274	0.388092	0.360818	0.394792	0.403466	0.374117	0.436198
OAA	Oxaloacetate	0.96036	0.819426	1.02681	1.12823	1.02429	1.04089	0.630335	0.577506	0.622167	0.648007	0.737004	0.697852
								`

## Sheet: Fig. 4i
Pathways with -LOG10 P (KO/WT)>1.3, analyzed by Ingenuity Pathway Analysis (QIAGEN IPA)
Ingenuity.Canonical.Pathways	Pathway type	DLD1	HCT116
dTMP De Novo Biosynthesis	Metabolism	1.51	2.11
Mevalonate Pathway I	Metabolism	4.24	2.91
NAD Signaling Pathway	Metabolism	2.97	2
Salvage Pathways of Pyrimidine Deoxyribonucleotides	Metabolism	3.07	2.14
Salvage Pathways of Pyrimidine Ribonucleotides	Metabolism	1.56	3.5
Sirtuin Signaling Pathway	Metabolism	2.59	3.72
Superpathway of Cholesterol Biosynthesis	Metabolism	9.66	3.61
Superpathway of Geranylgeranyldiphosphate Biosynthesis I (via Mevalonate)	Metabolism	3.9	2.27

## Sheet: Fig. 4j
Acetyl-CoA			HMG-CoA			MVA-5P			MVA-3,5PP			IPPP			GPP				Acetyl-CoA
WT	KO		WT	KO		WT	KO		WT	KO		WT	KO		WT	KO			Unpaired t test
0.1674	0.09418		0.19342	0.08048		0.16276	0.11274		1.43897	0.66148		0.10091	0.05796		0.07102	0.03173			P value	0.0399
0.13495	0.10225		0.18036	0.08467		0.15378	0.10827		1.09058	0.70986		0.07146	0.05017		0.10636	0.04004			P value summary	*
0.1481	0.09951		0.21205	0.09109		0.13532	0.11521		0.84681	0.63466		0.0926	0.05131		0.09031	0.03079			Significantly different (P < 0.05)?	Yes
	0.14069			0.07029			0.08275			0.5174			0.05615			0.03125			One- or two-tailed P value?	Two-tailed
																			t, df	t=2.759, df=5
																			How big is the difference?
																			Mean of column A	0.1502
																			Mean of column B	0.1092
																			Difference between means (B - A) ± SEM	-0.04099 ± 0.01486
																			95% confidence interval	-0.07919 to -0.002799
																			R squared (eta squared)	0.6035
																			F test to compare variances
																			F, DFn, Dfd	1.701, 3, 2
																			P value	0.7821
																			P value summary	ns
																			Significantly different (P < 0.05)?	No
																			Data analyzed
																			Sample size, column A	3
																			Sample size, column B	4
																			HMG-CoA
																			Unpaired t test
																			P value	<0.0001
																			P value summary	****
																			Significantly different (P < 0.05)?	Yes
																			One- or two-tailed P value?	Two-tailed
																			t, df	t=12.26, df=5
																			How big is the difference?
																			Mean of column A	0.1953
																			Mean of column B	0.08163
																			Difference between means (B - A) ± SEM	-0.1136 ± 0.009266
																			95% confidence interval	-0.1375 to -0.08982
																			R squared (eta squared)	0.9678
																			F test to compare variances
																			F, DFn, Dfd	3.328, 2, 3
																			P value	0.3464
																			P value summary	ns
																			Significantly different (P < 0.05)?	No
																			Data analyzed
																			Sample size, column A	3
																			Sample size, column B	4
																			MVA-5P
																			Unpaired t test
																			P value	0.0091
																			P value summary	**
																			Significantly different (P < 0.05)?	Yes
																			One- or two-tailed P value?	Two-tailed
																			t, df	t=4.123, df=5
																			How big is the difference?
																			Mean of column A	0.1506
																			Mean of column B	0.1047
																			Difference between means (B - A) ± SEM	-0.04588 ± 0.01113
																			95% confidence interval	-0.07448 to -0.01728
																			R squared (eta squared)	0.7727
																			F test to compare variances
																			F, DFn, Dfd	1.140, 3, 2
																			P value	0.9973
																			P value summary	ns
																			Significantly different (P < 0.05)?	No
																			Data analyzed
																			Sample size, column A	3
																			Sample size, column B	4
																			MVA-3,5PP
																			Unpaired t test
																			P value	0.0224
																			P value summary	*
																			Significantly different (P < 0.05)?	Yes
																			One- or two-tailed P value?	Two-tailed
																			t, df	t=3.261, df=5
																			How big is the difference?
																			Mean of column A	1.125
																			Mean of column B	0.6309
																			Difference between means (B - A) ± SEM	-0.4946 ± 0.1517
																			95% confidence interval	-0.8845 to -0.1047
																			R squared (eta squared)	0.6801
																			F test to compare variances
																			F, DFn, Dfd	13.24, 2, 3
																			P value	0.0649
																			P value summary	ns
																			Significantly different (P < 0.05)?	No
																			Data analyzed
																			Sample size, column A	3
																			Sample size, column B	4
																			IPPP
																			Unpaired t test
																			P value	0.0064
																			P value summary	**
																			Significantly different (P < 0.05)?	Yes
																			One- or two-tailed P value?	Two-tailed
																			t, df	t=4.493, df=5
																			How big is the difference?
																			Mean of column A	0.08832
																			Mean of column B	0.0539
																			Difference between means (B - A) ± SEM	-0.03443 ± 0.007662
																			95% confidence interval	-0.05412 to -0.01473
																			R squared (eta squared)	0.8015
																			F test to compare variances
																			F, DFn, Dfd	16.40, 2, 3
																			P value	0.0485
																			P value summary	*
																			Significantly different (P < 0.05)?	Yes
																			Data analyzed
																			Sample size, column A	3
																			Sample size, column B	4
																			GPP
																			Unpaired t test
																			P value	0.0015
																			P value summary	**
																			Significantly different (P < 0.05)?	Yes
																			One- or two-tailed P value?	Two-tailed
																			t, df	t=6.242, df=5
																			How big is the difference?
																			Mean of column A	0.08923
																			Mean of column B	0.03345
																			Difference between means (B - A) ± SEM	-0.05578 ± 0.008936
																			95% confidence interval	-0.07875 to -0.03281
																			R squared (eta squared)	0.8863
																			F test to compare variances
																			F, DFn, Dfd	16.11, 2, 3
																			P value	0.0497
																			P value summary	*
																			Significantly different (P < 0.05)?	Yes
																			Data analyzed
																			Sample size, column A	3
																			Sample size, column B	4

## Sheet: Fig. 4k
DLD1			HCT116				DLD1
Veh	Fluv		Veh	Fluv			Unpaired t test
1.4244	0.30804		0.848404	0.377202			P value	0.0328
0.782152	0.264172		0.989027	0.32545			P value summary	*
0.793453	0.368701		1.16257	0.41596			Significantly different (P < 0.05)?	Yes
							One- or two-tailed P value?	Two-tailed
							t, df	t=3.202, df=4
							How big is the difference?
							Mean of column A	1
							Mean of column B	0.3136
							Difference between means (B - A) ± SEM	-0.6864 ± 0.2144
							95% confidence interval	-1.282 to -0.09116
							R squared (eta squared)	0.7193
							F test to compare variances
							F, DFn, Dfd	49.04, 2, 2
							P value	0.04
							P value summary	*
							Significantly different (P < 0.05)?	Yes
							Data analyzed
							Sample size, column A	3
							Sample size, column B	3
							HCT116
							Unpaired t test
							P value	0.0027
							P value summary	**
							Significantly different (P < 0.05)?	Yes
							One- or two-tailed P value?	Two-tailed
							t, df	t=6.632, df=4
							How big is the difference?
							Mean of column A	1
							Mean of column B	0.3729
							Difference between means (B - A) ± SEM	-0.6271 ± 0.09456
							95% confidence interval	-0.8897 to -0.3646
							R squared (eta squared)	0.9166
							F test to compare variances
							F, DFn, Dfd	12.01, 2, 2
							P value	0.1537
							P value summary	ns
							Significantly different (P < 0.05)?	No
							Data analyzed
							Sample size, column A	3
							Sample size, column B	3

[truncated: 2 more sheets: Fig. 4l, Fig. 4m]
