# Supplementary material for: Fructose and glucose from sugary drinks enhance colorectal cancer metastasis via SORD
Source: Nat Metab. 2025 Sep 19;7(10):2018–32. doi: 10.1038/s42255-025-01368-w (PMC12552132; doi:10.1038/s42255-025-01368-w)
Supplement: Supplementary file 6 — Statistical source data. [file 42255_2025_1368_MOESM6_ESM.xlsx]

## Sheet: Ext_Fig.1b
	Glu						Glu + Fru								HCT116
HCT116	96.9	125.6	93.1	96.3	96.9	92.5	124.4	114.4	97.5	112.5	118.8	108.1			Unpaired t test
DLD1	98.1	103.8	98.1	100.955	97.3752	101.671	111.3	115.1	100	70.1674	73.7474	73.7474			P value	0.0806
RKO	95	105.6	100.3	91.7	95.7	111.6	98.3	99	102.3	99.7	93.1	116.2			P value summary	ns
HCT8	109.5	100.7	95.7	95.9	96.1	102.2	110.7	101.3	98.8	97.4	102.4	100.5			Significantly different (P < 0.05)?	No
															One- or two-tailed P value?	Two-tailed
															t, df	t=1.944, df=10
															How big is the difference?
															Mean of column A	100.2
															Mean of column B	112.6
															Difference between means (B - A) ± SEM	12.40 ± 6.380
															95% confidence interval	-1.815 to 26.61
															R squared (eta squared)	0.2742
															F test to compare variances
															F, DFn, Dfd	1.845, 5, 5
															P value	0.5177
															P value summary	ns
															Significantly different (P < 0.05)?	No
															Data analyzed
															Sample size, column A	6
															Sample size, column B	6
															DLD1
															Unpaired t test
															P value	0.2938
															P value summary	ns
															Significantly different (P < 0.05)?	No
															One- or two-tailed P value?	Two-tailed
															t, df	t=1.108, df=10
															How big is the difference?
															Mean of column A	100
															Mean of column B	90.67
															Difference between means (B - A) ± SEM	-9.350 ± 8.440
															95% confidence interval	-28.15 to 9.454
															R squared (eta squared)	0.1093
															F test to compare variances
															F, DFn, Dfd	65.14, 5, 5
															P value	0.0003
															P value summary	***
															Significantly different (P < 0.05)?	Yes
															Data analyzed
															Sample size, column A	6
															Sample size, column B	6
															RKO
															Unpaired t test
															P value	0.7495
															P value summary	ns
															Significantly different (P < 0.05)?	No
															One- or two-tailed P value?	Two-tailed
															t, df	t=0.3283, df=10
															How big is the difference?
															Mean of column A	99.98
															Mean of column B	101.4
															Difference between means (B - A) ± SEM	1.450 ± 4.417
															95% confidence interval	-8.392 to 11.29
															R squared (eta squared)	0.01066
															F test to compare variances
															F, DFn, Dfd	1.103, 5, 5
															P value	0.9171
															P value summary	ns
															Significantly different (P < 0.05)?	No
															Data analyzed
															Sample size, column A	6
															Sample size, column B	6
															HCT8
															Unpaired t test
															P value	0.5443
															P value summary	ns
															Significantly different (P < 0.05)?	No
															One- or two-tailed P value?	Two-tailed
															t, df	t=0.6277, df=10
															How big is the difference?
															Mean of column A	100
															Mean of column B	101.9
															Difference between means (B - A) ± SEM	1.833 ± 2.921
															95% confidence interval	-4.675 to 8.341
															R squared (eta squared)	0.0379
															F test to compare variances
															F, DFn, Dfd	1.330, 5, 5
															P value	0.7621
															P value summary	ns
															Significantly different (P < 0.05)?	No
															Data analyzed
															Sample size, column A	6
															Sample size, column B	6

## Sheet: Ext_Fig.1c
Water	Glu	Glu + Fru			Ordinary one-way ANOVA
1.05	1.51	1.47			Number of families	1
1.49	1.29	1.29			Number of comparisons per family	3
1.39	1.44	1.33			Alpha	0.05
1.09	1.14	2.22
1.4	1.19	1.37			Tukey's multiple comparisons test	Mean Diff.	95.00% CI of diff.	Below threshold?	Summary	Adjusted P Value
1.34	0.88	1.56			Water vs. Glu	0.07512	-0.2083 to 0.3585	No	ns	0.7996	A-B
1.24	1.46	1.5			Water vs. Glu + Fru	-0.2051	-0.4133 to 0.003127	No	ns	0.0544	A-C
0.84	1.4	1.76			Glu vs. Glu + Fru	-0.2802	-0.5814 to 0.02098	No	ns	0.0732	B-C
1.37		1.71
1.3		2.37			Test details	Mean 1	Mean 2	Mean Diff.	SE of diff.	n1	n2	q	DF
1.24		1.09			Water vs. Glu	1.364	1.289	0.07512	0.1176	31	8	0.903	55
1.76		1.61			Water vs. Glu + Fru	1.364	1.569	-0.2051	0.08644	31	19	3.355	55
2.39		1.57			Glu vs. Glu + Fru	1.289	1.569	-0.2802	0.125	8	19	3.169	55
1.65		0.96
1.42		1.39			Compact letter display
1.7		1.81			Glu + Fru	A
1.06		1.47			Water	A
1.56		1.99			Glu	A
1.12		1.34
1.44
1.11
1.22
1.47
1.43
1.49
1.33
1.17
1.27
1.31
1.25
1.38

## Sheet: Ext_Fig.1d
Lipid					Inflammation					Necrosis					Lipid
CON	Glu	Glu + Fru			CON	Glu	Glu + Fru			CON	Glu	Glu + Fru			Kruskal-Wallis test
0	2	0			0	0	0			0	0	0			Number of families	1
1	2	2			0	0	0			0	0	0			Number of comparisons per family	3
0	2	0			0	0	0			0	0	0			Alpha	0.05
0	1	0			1	0	1			0	0	0
0	2	2			0	0	0			0	0	0			Dunn's multiple comparisons test	Mean rank diff.	Significant?	Summary	Adjusted P Value
0	2	0			1	0	0			0	0	0			CON vs. Glu	-17.79	Yes	****	<0.0001	A-B
0	2	0			0	0	0			0	0	1			CON vs. Glu + Fru	-2.043	No	ns	>0.9999	A-C
0	2	0			0	0	0			2	0	1			Glu vs. Glu + Fru	15.74	Yes	**	0.0018	B-C
0		1			0		0			0		1
2		0			0		0			0		3			Test details	Mean rank 1	Mean rank 2	Mean rank diff.	n1	n2	Z
0		0			0		0			0		1			CON vs. Glu	15.78	33.56	-17.79	20	8	4.311
0					0					0					CON vs. Glu + Fru	15.78	17.82	-2.043	20	11	0.5518
0					0					0					Glu vs. Glu + Fru	33.56	17.82	15.74	8	11	3.435
0					1					0
1					0					1					Compact letter display
0					1					0					Glu	A
0					1					0					Glu + Fru	B
0					0					1					CON	B
0					0					0
1					0					0					Inflammation
															Kruskal-Wallis test
															Number of families	1
															Number of comparisons per family	3
															Alpha	0.05
															Dunn's multiple comparisons test	Mean rank diff.	Significant?	Summary	Adjusted P Value
															Water vs. Glu	4.875	No	ns	0.3062	A-B
															Water vs. Glu + Fru	3.102	No	ns	0.7388	A-C
															Glu vs. Glu + Fru	-1.773	No	ns	>0.9999	B-C
															Test details	Mean rank 1	Mean rank 2	Mean rank diff.	n1	n2	Z
															Water vs. Glu	21.88	17	4.875	20	8	1.635
															Water vs. Glu + Fru	21.88	18.77	3.102	20	11	1.159
															Glu vs. Glu + Fru	17	18.77	-1.773	8	11	0.5353
															Compact letter display
															Water	A
															Glu + Fru	A
															Glu	A
															Necrosis
															Kruskal-Wallis test
															Number of families	1
															Number of comparisons per family	3
															Alpha	0.05
															Dunn's multiple comparisons test	Mean rank diff.	Significant?	Summary	Adjusted P Value
															Water vs. Glu	2.95	No	ns	>0.9999	A-B
															Water vs. Glu + Fru	-5.868	No	ns	0.1536	A-C
															Glu vs. Glu + Fru	-8.818	No	ns	0.0538	B-C
															Test details	Mean rank 1	Mean rank 2	Mean rank diff.	n1	n2	Z
															Water vs. Glu	18.95	16	2.95	20	8	0.8796
															Water vs. Glu + Fru	18.95	24.82	-5.868	20	11	1.95
															Glu vs. Glu + Fru	16	24.82	-8.818	8	11	2.367
															Compact letter display
															Glu + Fru	A
															Water	A
															Glu	A

## Sheet: Ext_Fig.1e
Water	Glu	Glu + Fru			Ordinary one-way ANOVA
25.8	22.7	23.2			Number of families	1
21.4	23.5	25.8			Number of comparisons per family	3
25.5	24.7	18.6			Alpha	0.05
24.8	25.7	22.6
21.7	26.5	26.4			Tukey's multiple comparisons test	Mean Diff.	95.00% CI of diff.	Below threshold?	Summary	Adjusted P Value
19.4	23.5	21.4			Water vs. Glu	-0.3142	-2.436 to 1.807	No	ns	0.9324	A-B
19.6	23.4	23.8			Water vs. Glu + Fru	-0.6476	-2.304 to 1.009	No	ns	0.6168	A-C
25.3	22.6	24.7			Glu vs. Glu + Fru	-0.3333	-2.629 to 1.962	No	ns	0.9349	B-C
21.9	25.3	26.1
22		26.5			Test details	Mean 1	Mean 2	Mean Diff.	SE of diff.	n1	n2	q	DF
28.2		24.5			Water vs. Glu	23.9	24.21	-0.3142	0.8812	32	9	0.5043	56
23.5		25.9			Water vs. Glu + Fru	23.9	24.54	-0.6476	0.6881	32	18	1.331	56
25.7		24.5			Glu vs. Glu + Fru	24.21	24.54	-0.3333	0.9535	9	18	0.4944	56
25.4		25.3
23.7		25.5			Compact letter display
27.3		27.7			Glu + Fru	A
26.1		25			Glu	A
25.6		24.3			Water	A
27.3
29.7
19.7
25
22.8
20.9
23.4
24.9
21
25.1
20.5
21.8
24.2
25.5

## Sheet: Ext_Fig.1f
Cecum Injection		HCT116
Water	Glu + Fru			Unpaired t test
0	1			P value	0.0035
1	1			P value summary	**
0	0			Significantly different (P < 0.05)?	Yes
0	2			One- or two-tailed P value?	Two-tailed
0	1			t, df	t=3.171, df=30
0	0
0	3			How big is the difference?
0	2			Mean of column A	0.5625
2	2			Mean of column B	1.563
0	1			Difference between means (B - A) ± SEM	1.000 ± 0.3154
1	2			95% confidence interval	0.3559 to 1.644
1	3			R squared (eta squared)	0.251
1	3
0	0			F test to compare variances
1	2			F, DFn, Dfd	2.008, 15, 15
2	2			P value	0.1886
				P value summary	ns
				Significantly different (P < 0.05)?	No
				Data analyzed
				Sample size, column A	16
				Sample size, column B	16

## Sheet: Ext_Fig.1g
Splenic Injection		HCT116
Water	Glu + Fru			Unpaired t test
86	200			P value	0.0353
185	273			P value summary	*
137	197			Significantly different (P < 0.05)?	Yes
	243			One- or two-tailed P value?	Two-tailed
				t, df	t=2.863, df=5
				How big is the difference?
				Mean of column A	136
				Mean of column B	228.3
				Difference between means (B - A) ± SEM	92.25 ± 32.22
				95% confidence interval	9.433 to 175.1
				R squared (eta squared)	0.6212
				F test to compare variances
				F, DFn, Dfd	1.841, 2, 3
				P value	0.6018
				P value summary	ns
				Significantly different (P < 0.05)?	No
				Data analyzed
				Sample size, column A	3
				Sample size, column B	4
