# Supplementary material for: Fructose and glucose from sugary drinks enhance colorectal cancer metastasis via SORD
Source: Nat Metab. 2025 Sep 19;7(10):2018–32. doi: 10.1038/s42255-025-01368-w (PMC12552132; doi:10.1038/s42255-025-01368-w)
Supplement: Supplementary file 7 — Statistical source data. [file 42255_2025_1368_MOESM7_ESM.xlsx]

## Sheet: Ext_Fig.2a
All Glu+Fru/Glu P value > 0.05, |log2FC| > 1 points
DLD1					HCT116					RKO					HCT8
	Glu+Fru / Glu					Glu+Fru / Glu					Glu+Fru / Glu					Glu+Fru / Glu
compounds	P value	FC	log2FC		compounds	P value	FC	log2FC		compounds	P value	FC	log2FC		compounds	P value	FC	log2FC
1,3-Bisphosphoglyceric acid	7.62102e-05	0.0593287	-4.07513		2-Deoxyadenosine	0.000859096	0.44233	-1.17681		1,3-Bisphosphoglyceric acid	0.0354493	0.300922	-1.73254		2-Pyridylacetic acid	0.00834324	0.48469	-1.04486
10-Heptadecenoic acid	0.00282581	2.72808	1.44789		2-Heptenedioic acid, 4-oxo	0.0350973	0.478957	-1.06203		2,3-cGMP	0.000818355	0.573677	-0.801689		3-Mercaptopyruvic acid	0.000861462	0.181113	-2.46503
10-Nonadecenoic acid	0.000584558	2.54192	1.34592		2-Methylhippuric acid	7.08244e-05	0.47982	-1.05943		3-Mercaptopyruvic acid	0.000788765	0.424898	-1.23481		Acetoacetic acid	1.86445e-10	4.71457	2.23712
10-Pentadecenoic acid	3.49252e-05	3.58643	1.84255		3-Mercaptopyruvic acid	0.000195197	0.211103	-2.24398		5-Phosphoribosylglycinamide (GAR)	0.0323252	0.333256	-1.5853		Acetyl-CoA	0.00245854	0.332759	-1.58745
12,15-Heneicosadienoic acid	5.88548e-08	4.50752	2.17233		Acetoacetic acid	9.07421e-07	4.18755	2.06611		Acetoacetic acid	3.22649e-05	6.44844	2.68895		CE(18:1(9Z))	0.0459785	2.04511	1.03218
12-Heneicosenoic acid	0.000224611	2.51417	1.33008		ADP-Glucose	2.05273e-05	0.177494	-2.49416		D-Erythrose	1.79762e-05	2.08207	1.05802		Cholesteryl Palmitic Acid	0.00252214	2.06149	1.04369
12-HEPE	0.000431025	3.33086	1.7359		Cholesteryl Acetate	0.0143563	2.44263	1.28844		D-Fructose	3.8537e-06	15.6554	3.96859		Cyclic GMP-AMP	0.00648374	0.221769	-2.17287
12-Hydroxydodecanoic Acid	0.000223711	2.34648	1.2305		D-F6P/D-G6P	0.00174361	0.26349	-1.92418		D-Fructose	6.76433e-07	4.83464	2.27341		D-F6P/D-G6P	0.0173728	0.312779	-1.67679
12-Tridecenoic acid	0.00740314	2.05273	1.03755		D-Fructose	2.82541e-07	3.02857	1.59864		D-Fructose-HCl	1.18909e-05	17.7477	4.14956		D-Fructose	4.65737e-07	6.99915	2.80718
13,16-Docosadienoic acid	0.000687844	2.83913	1.50545		D-Fructose	0.000125259	6.37575	2.67259		D-Fructose-HCl	0.000658444	2.7105	1.43856		D-Fructose	2.71885e-10	3.1284	1.64542
14,15-Dehydro-leukotriene B4	9.65808e-08	3.79518	1.92417		D-Fructose 2,6-bisphosphate	0.0200952	0.4251	-1.23413		Dihydroorotic Acid	0.00179959	2.48522	1.31337		D-Fructose 2,6-bisphosphate	0.0133533	0.35371	-1.49936
15-HETE	6.43016e-11	6.96152	2.7994		D-Fructose-HCl	2.05079e-05	2.05224	1.0372		D-Sorbitol	8.02979e-08	3.42235	1.77499		D-Fructose 6-phosphate	0.00563793	0.485727	-1.04178
16:0 PG	2.58695e-08	4.64557	2.21586		D-Fructose-HCl	0.000355814	4.1259	2.04471		Glycosyl-cysteine	0.0235744	0.521697	-0.938716		D-Fructose-HCl	1.17266e-06	4.35919	2.12406
18-HETE/18-Hydroxyarachidonic acid	5.12474e-11	7.02953	2.81343		D-G1P	0.00409882	0.429476	-1.21935		Glycosyl-Glutamic Acid	0.0108475	0.337264	-1.56805		D-Fructose-HCl	3.73958e-05	3.02491	1.59689
1-Hexadecyl-2-O-methyl-glycerol	1.53175e-08	3.41915	1.77364		D-Glucose	2.90923e-05	0.442347	-1.17675		Glycosyl-Glutamine	0.00278741	3.18563	1.67158		D-Sorbitol	9.73577e-07	3.37931	1.75673
1-Lauroyl-rac-glycerol	3.96083e-05	2.38133	1.25177		D-Glucose-Cl	0.000183604	0.415939	-1.26556		Glycosyl-glycine	0.000576489	2.86579	1.51893		Glycosyl-cysteine	1.42173e-05	0.141331	-2.82285
1-Monomyristin	1.21518e-05	2.84704	1.50946		Dioctyl Phthalate	0.000902327	0.488933	-1.03229		Glycosyl-GSH	0.00549009	0.349624	-1.51612		Glycosyl-Glutamic Acid	4.06661e-06	0.107029	-3.22392
1-palmitoyl-2-oleoyl-sn-glycero-3-phosphocholine	3.982e-10	5.42814	2.44046		D-Sorbitol	3.77856e-08	5.58031	2.48035		Glycosyl-tyrosine	0.00230054	2.27228	1.18414		Glycosyl-glycine	5.2462e-07	3.22088	1.68745
1-Phosphatidyl-D-myo-inositol	6.33876e-05	0.0384666	-4.70025		Glycosyl-cysteine	2.17537e-06	0.201564	-2.31069		Glycosyl-valine	0.000995018	2.81017	1.49066		Glycosyl-GSH	0.00010994	0.123523	-3.01715
2,4-Dihydroxypteridine (Lumazine)	2.52756e-05	2.92543	1.54865		Glycosyl-Glutamic Acid	6.52537e-05	0.132731	-2.91342		Hydrocinnamic acid/3-Phenylpropionic acid	0.0325339	2.09835	1.06925		Glycosyl-leucine	0.000740165	3.21236	1.68363
24,25-Dihydroxyvitamin D3	1.15986e-06	2.23775	1.16205		Glycosyl-Glutamine	0.0011152	3.06598	1.61635		N-Acetylneuraminic Acid- dimer+	0.0322338	0.223536	-2.16142		Glycosyl-valine	6.25929e-05	2.60644	1.38208
25-Hydroxycholesterol	2.08537e-09	4.59184	2.19907		Glycosyl-glycine	0.000464355	4.5991	2.20135		NADH	0.000814986	0.474072	-1.07682		homoCitrulline	3.66857e-06	0.442696	-1.17561
25-hydroxy-hexacosanoic acid	6.39064e-08	4.82423	2.2703		Glycosyl-GSH	2.35131e-06	0.127377	-2.97282		N-lactoyl-leucine	0.0301701	0.365524	-1.45196		Leu-Trp	0.00903057	0.346857	-1.52759
2-Aminobutyric Acid	3.99858e-07	0.221552	-2.17428		Glycosyl-leucine	0.000241838	56.6357	5.82364		N-Methylglutamic Acid	0.0101078	0.336192	-1.57264		N-Acetylglucosamine-1-phosphate	0.0203451	0.175654	-2.50919
2-Aminoisobutyric acid	2.83678e-07	0.236564	-2.07969		Glycosyl-proline	0.0443095	0.160016	-2.64371		Purine	1.70921e-05	2.09133	1.06442		N-Acetylneuraminic Acid- dimer+	0.0148352	0.416766	-1.26269
2-Aminophenol	8.10795e-05	0.0328474	-4.92808		Glycosyl-tyrosine	0.00298184	2.02899	1.02076		S-Lactoylglutathione	0.0433198	0.499114	-1.00256		N-lactoyl-leucine	1.91873e-10	0.0941328	-3.40916
2-Arachidonoylglycerol	6.8838e-07	3.50412	1.80905		Glycosyl-valine	0.000171703	3.41194	1.77059		Uracil 5-Carboxylic Acid	1.25805e-05	15.3821	3.94319		N-Methylglutamic Acid	2.33645e-08	0.0732377	-3.77127
2-Deoxyadenosine	0.00189089	2.13659	1.09531		N-lactoyl-leucine	1.54985e-06	0.131385	-2.92813							Ophthalmic Acid	8.07606e-05	0.479293	-1.06102
2-Deoxyguanosine	0.000870436	3.51079	1.8118		N-Methylglutamic Acid	0.000496306	0.169518	-2.56049							phosphoribsoyl pyrophosphate(PRPP)	0.00829536	2.14938	1.10392
2-Hexaprenyl-6-methoxyphenol	3.15535e-10	7.75586	2.95529		Phylloquinone	0.024779	2.21262	1.14575							PS(42:3)	0.000151521	2.38232	1.25236
2-Hydroxymyristic acid	1.12379e-05	2.93688	1.55429		S-(1,2-dimethoxycarbonylethyl)glutathione	0.000126337	0.385506	-1.37518							S-(1,2-dimethoxycarbonylethyl)glutathione	0.00185115	0.47438	-1.07588
2-hydroxypalmitic acid	0.000175874	2.69174	1.42854		Serotonin	0.00454328	2.16045	1.11133							Uracil 5-Carboxylic Acid	1.56319e-06	4.32351	2.1122
2-hydroxyStearic acid	7.26038e-06	3.10298	1.63365		Thiamine (Vitamin B1)	0.0220118	0.227979	-2.13303
2-Methylbutyrylglycine	5.84358e-07	0.477354	-1.06687		UDP-Glucose	0.0189807	0.440615	-1.18241
2-Methylcitric acid	7.65961e-06	0.428844	-1.22148		UDP-Glucuronic acid	0.013978	0.275049	-1.86224
2-Methylhippuric acid	0.000273695	0.213759	-2.22594		Uracil 5-Carboxylic Acid	0.000426418	3.9273	1.97354
2-Phosphoglyceric acid	6.68614e-06	0.297288	-1.75007
2-Pyridylacetic acid	5.36196e-06	0.467871	-1.09582
3,4-Dehydro-L-proline	0.000876704	0.444052	-1.1712
3-Dehydroshikimic Acid	4.0035e-05	3.786	1.92067
3-Hydroxybutyric acid	1.85808e-06	3.45253	1.78765
3-Indoleacetic Acid (IAA)	0.0301645	4.68222	2.22719
3-Mercaptopyruvic acid	0.000583633	9.38251	3.22997
3-Phospho-D-glycerate	6.5601e-06	0.296667	-1.75308
4-Aminobutanoic Acid (GABA)	0.000128539	0.448681	-1.15624
4-Hydroxy-2-oxoglutaric acid	3.27535e-07	0.0963229	-3.37598
4-Hydroxybenzaldehyde	0.00129728	2.94632	1.55891
4-Hydroxyphenylretinamide	8.93041e-07	2.95341	1.56238
4-Oxoproline	0.000140017	0.362562	-1.4637
4-Pregnen-20Î±-ol-3-one	1.67803e-05	3.19449	1.67558
5,6-Dihydrouracil	2.4475e-06	4.44301	2.15154
5a-Allotetrahydrocortisol	0.000481682	2.95755	1.5644
5-Acetylamino-6-amino-3-methyluracil	4.01345e-07	0.34871	-1.5199
5-Aminopentanoate/5-Aminovaleric Acid	8.08803e-05	0.240028	-2.05872
5-Hydroxyhexanoic acid	6.03861e-05	11.2382	3.49033
5-Hydroxyindole-3-acetic Acid (5HIAA)	0.00265103	0.121045	-3.04638
5-Methylcytidine	1.77833e-06	0.444686	-1.16914
5-nitro-Trp	1.78742e-08	0.214925	-2.21809
5-Phosphoribosylglycinamide (GAR)	2.6115e-10	0.0937494	-3.41505
7-Hoca	1.24054e-06	2.48866	1.31537
7-Nonadecenoic acid	0.00161371	2.14067	1.09806
8-dimethyl-nonanoic acid	0.00105742	2.3462	1.23033
9,10-dihydroxyoctadecanoic acid	3.86488e-05	2.43656	1.28484
9-dodecynoic acid	5.80083e-09	6.17108	2.62552
Acetoacetic acid	4.42903e-11	14.7288	3.88056
Acetoin	1.05988e-08	2.62643	1.3931
Acetylcholine	2.2465e-06	0.420248	-1.25069
Acetyl-CoA	5.56414e-09	10.3525	3.37191
Acetyl-farnesyl-cysteine	1.0139e-06	3.0892	1.62723
Adenosine-	0.000219811	42.6549	5.41464
ADP	4.05339e-05	0.231589	-2.11036
ADP-Glucose	4.07019e-05	0.211144	-2.2437
ADP-Ribose	1.45589e-07	0.23464	-2.09148
ADP-ribose-1,2-cyclic phosphate	0.00175919	0.215886	-2.21166
Adrenoyl ethanolamide	3.92003e-06	3.50702	1.81024
AGGC (N-Acetyl-S-geranylgeranyl-L-cysteine )	2.18285e-06	2.49012	1.31622
Ala-Ala	2.62649e-06	0.449797	-1.15265
Allantoin	0.00343376	0.41789	-1.2588
AMP	5.24157e-06	0.199942	-2.32235
Anandamide (20:4, n-6)	2.1749e-06	2.95877	1.565
Anandamide (18:2,n-6)	8.65554e-05	2.00394	1.00284
Anandamide (20:3,n-6)	3.64837e-07	3.36317	1.74982
Arachidic Acid	5.20102e-05	6.07849	2.60371
Arachidonamide	3.23521e-06	6.55658	2.71294
Arachidonic acid	0.000526907	2.9258	1.54883
Archidonoyl glycine	1.37618e-07	2.60002	1.37852
Arginine	3.2401e-05	0.254484	-1.97435
ATP	0.000200892	0.398042	-1.32901
Behenic acid	0.00614695	3.26287	1.70614
Butyryl-CoA	0.0409709	0.45771	-1.1275
C10 Ceramide	3.92652e-05	3.13104	1.64664
C12 Ceramide	3.29053e-09	5.62055	2.49071
C2 Dihydroceramide	9.35725e-06	7.54929	2.91634
C-6 Ceramide	3.96218e-06	2.91704	1.5445
C8 Ceramide	3.56631e-06	3.28319	1.7151
C8 Dihydroceramide	3.11269e-09	6.46593	2.69286
CAIR	7.01374e-07	12.4244	3.63511
Carnosine	4.52658e-07	0.0545909	-4.19519
CE(15:0)	3.06658e-10	27.4584	4.77918
CE(16:1(9Z))	2.35199e-06	7.89861	2.9816
CE(18:1(9Z))	0.000603799	10.9903	3.45815
Chenodeoxycholate	1.63465e-06	4.01616	2.00582
Cholesterol	3.08631e-11	11.4353	3.51542
Cholesteryl Acetate	4.62917e-07	3.75087	1.90722
Cholesteryl Palmitic Acid	3.50635e-06	7.4034	2.88819
Cholic Acid	7.95338e-07	8.77365	3.13318
cis-Aconitic acid	3.46872e-07	0.45297	-1.14251
Citrulline	0.000270819	0.47548	-1.07254
CMP-N-acetylneuraminic acid	6.35919e-06	0.343155	-1.54307
CMP-N-acetylneuraminic acid-1	1.98747e-06	0.353461	-1.50038
Creatinine	0.000109397	3.49786	1.80647
CTP	0.000844808	0.372081	-1.42631
Cys-Gly	2.34671e-06	5.48967	2.45672
Cysteic Acid (CySO3H)	4.36946e-05	0.27196	-1.87853
Cysteine-S-sulfonic acid (CySSO3H)	0.00648438	3.84651	1.94355
Cytidine	0.023812	0.117408	-3.0904
Cytidine diphosphate (CDP)	5.15031e-07	0.206405	-2.27645
Cytidine diphosphate choline (CDPcholine)	1.33222e-05	0.294223	-1.76502
D12-Prostaglandin J2	7.84032e-07	3.83105	1.93774
dATP	8.95224e-06	0.0292777	-5.09406
Deoxycholic acid	1.46755e-05	3.9322	1.97534
Deoxyuridine	0.000215597	2.70868	1.43759
D-Erythrose	1.2479e-09	6.29426	2.65404
D-Fructose	1.73643e-07	17.3582	4.11755
D-Fructose 1,6-bisphosphate	5.28681e-05	0.191644	-2.3835
D-Fructose-1	3.31959e-10	56.0291	5.80811
D-Fructose-HCl	3.21299e-08	19.7163	4.30132
D-Fructose-HCl-1	0.000207163	15.1188	3.91827
DG(33:3)	4.38882e-05	2.91251	1.54226
DG(36:5)	0.00120594	2.43201	1.28215
D-Glucose-1	2.55692e-08	4.16817	2.05941
D-Glucose-Cl-1	2.50485e-11	0.292774	-1.77214
D-Glyceraldehyde 3-phosphate	3.20167e-09	0.306498	-1.70605
Diacetyl	2.9201e-07	2.94449	1.55802
Dihydrofolic Acid (DHF)	9.49671e-06	0.247614	-2.01383
Dihydroorotic Acid	1.17303e-06	15.9674	3.99706
Dioctyl Phthalate	2.71998e-07	3.89452	1.96145
Docosahexaenoyl Ethanolamide	0.000245558	2.25701	1.17441
D-Sorbitol	1.16635e-06	11.3215	3.50099
dTDP	1.82918e-08	0.130258	-2.94055
dTTP	1.82965e-05	0.311578	-1.68233
dUDP	0.000131489	2.04864	1.03467
dUMP	0.00616382	0.306373	-1.70664
edta-Fe	0.000736718	18.8297	4.23494
Eicosapentaenoic acid (20:5 n-3)	6.81221e-05	2.38645	1.25487
Eicosenoic acid	5.89721e-06	2.14365	1.10007
Ethylmalonic Acid	2.31217e-06	3.13657	1.64919
FGAM	2.2746e-05	0.401039	-1.31818
FGAR	4.05114e-06	0.47472	-1.07485
Folic acid	2.26741e-05	0.128498	-2.96018
Galactaric Acid	6.07211e-08	0.194015	-2.36576
GDP	1.45758e-06	0.203747	-2.29515
GDP-Glucose	3.78408e-05	0.341566	-1.54976
GDP-Mannose	4.7171e-06	0.370457	-1.43262
Glucaric acid	9.01673e-08	0.261848	-1.9332
Gluconic Acid	1.86057e-06	0.447229	-1.16092
Gluconic Lactone	1.87587e-05	3.61456	1.85382
Glucosamine 6-Sulfate	0.00781207	0.390024	-1.35837
Glu-Cys	4.7094e-05	3.56361	1.83334
Glutathione-succinated	1.68358e-06	0.450421	-1.15066
Glycerol	4.1222e-07	14.355	3.84348
Glycocholic Acid	9.15006e-08	3.43456	1.78012
Glycolic acid	1.37128e-05	2.08574	1.06056
Glycosyl-alanine	1.86667e-07	0.361273	-1.46884
Glycosyl-cysteine	1.77546e-05	0.0589097	-4.08535
Glycosyl-Glutamic Acid	1.43481e-08	0.0389947	-4.68058
Glycosyl-GSH	0.0114366	0.334274	-1.5809
Glycosyl-HomocySH	5.52838e-05	0.341931	-1.54822
Glycosyl-leucine	0.0352604	0.406905	-1.29724
Glycosyl-proline	2.04548e-07	0.0609649	-4.03588
Glycosyl-serine	0.000102082	0.461398	-1.11592
GMP	5.13776e-07	0.184735	-2.43647
GSSG	1.26084e-06	0.425123	-1.23405
GTP	0.000588023	0.241855	-2.04779
Guanine	0.00151085	3.04622	1.60702
H2SO4	6.98351e-05	0.0958068	-3.38373
HCy-SS-G	0.0152573	0.237344	-2.07495
heneicosanoic acid	0.00040311	30.4633	4.929
Heptadecanoic Acid (margaric acid)	1.99222e-05	5.37646	2.42666
hexacosanedioic acid	6.24286e-10	3.22012	1.68711
Hippuric Acid	0.00350163	0.413475	-1.27413
homoCyS-SCy mixed SS	1.54201e-06	2.07549	1.05345
Homocysteic acid (HCy-SO3H)	9.59406e-08	0.0483672	-4.36983
Homocystine (HCySSCyH)	0.000562216	0.467094	-1.09821
Hydroxycotinine	1.01548e-05	2.14062	1.09803
Hypoxanthine	4.14946e-07	5.01657	2.3267
Inosine diphosphate (IDP)	2.14965e-06	0.346773	-1.52793
Inosine Triphosphate (ITP)	0.000245413	0.369996	-1.43442
inositol cyclic phosphate	9.47858e-06	0.389822	-1.35911
Isovalerylglycine	7.52019e-07	3.28492	1.71586
Itaconic Acid	3.59098e-07	3.75474	1.90871
ketoleucine/alpha-Ketoisocaprate	1.21054e-05	0.175898	-2.50719
ketovaline/alpha-Ketoisovalerate	2.64586e-05	0.325142	-1.62086
Lactic Acid	7.75538e-05	4.02671	2.0096
Lactose	4.39538e-08	0.199183	-2.32783
Lactosylceramide (d18:1/12:0)	5.77582e-08	40.6221	5.34419
Lanosterol	2.16732e-09	3.22394	1.68883
Lauric Acid	2.92185e-05	3.22464	1.68914
L-DOPA	6.29991e-07	0.452164	-1.14508
Lignoceric Acid	2.74862e-06	5.9894	2.58241
Linoleic acid	0.00583129	4.40085	2.13778
Linolelaidic acid	0.00454367	4.82923	2.27179
Linolenic acid	7.43465e-06	3.02481	1.59684
Linoleoylcholine	3.39991e-07	3.89855	1.96294
Lipoamide	0.00125435	2.05867	1.04171
Lithocholic Acid	9.08579e-08	3.21758	1.68598
Lithocholic acid glycine conjugate	3.12719e-05	2.3843	1.25356
Lyso-PAF C16	1.21828e-08	6.33768	2.66395
LysoPC(14:0)	2.99413e-05	2.33631	1.22423
LysoPC(15:0)	1.18385e-06	2.62515	1.3924
LysoPC(16:0)	8.16976e-07	2.21307	1.14605
LysoPC(16:1)	2.34046e-09	3.22509	1.68934
LysoPC(17:1)	6.0496e-09	4.60911	2.20449
LysoPC(18:0)	1.52289e-07	3.61529	1.85411
LysoPC(18:1)	8.2825e-09	3.22813	1.6907
LysoPC(22:6)	5.26847e-09	4.65454	2.21864
LysoPC(O-18:0)	1.23666e-07	3.01229	1.59086
LysoPE(0:0/22:0)	5.10816e-08	9.33086	3.22201
LysoPE(0:0/22:4)	2.67312e-09	2.22574	1.15428
LysoPE(0:0/22:6)	7.38982e-08	2.28692	1.19341
LysoPE(0:0/24:0)	4.67324e-07	34.4623	5.10695
LysoPE(18:0)	3.44119e-08	2.41955	1.27474
LysoPE(18:1)	2.09807e-08	2.18176	1.12549
LysoPE(20:3)	4.27981e-08	2.06942	1.04923
LysoPE(20:4)	4.4007e-09	2.14489	1.1009
LysoPE(22:5)	2.47677e-08	2.08272	1.05847
Maleamate	0.000959015	2.53357	1.34117
Maleic acid	6.16617e-05	2.52561	1.33663
Malondialdehyde	0.0136637	4.57624	2.19416
MAPP, D-erythro	0.000469518	3.43013	1.77826
Menatetrenone (Vitamin K2)	6.61342e-05	2.34953	1.23237
Methanandamide	0.00090784	3.38241	1.75805
Methionine Sulfoximine	0.000898785	0.491368	-1.02513
Methoprene acid	6.38977e-07	2.35414	1.2352
Methyladenosine	0.000209352	3.93906	1.97785
methyl-ADP-Ribose	8.11155e-07	0.296151	-1.7556
Methylglyoxal	3.1419e-06	2.80735	1.48921
Methylmalonic acid	0.00135046	2.30566	1.20518
myo-Inositol-HCl	4.72747e-07	0.355629	-1.49155
Myristic Acid	0.000254984	3.72812	1.89845
Myristoleic acid	0.000934794	2.06072	1.04315
N1,N12-Diacetylspermine	9.79511e-07	0.186388	-2.42362
N4-acetylcytidine	0.00523568	2.27975	1.18888
N5-Formyltetrahydrofolate (5-F-THF)	2.36251e-07	0.0794213	-3.65433
N-Acetylasparagine	8.22359e-05	0.336758	-1.57022
N-acetylcysteine	0.044097	2.03648	1.02608
N-Acetylglutamine	1.72781e-06	0.358351	-1.48055
N-acetyl-L-Tyrosine	1.15476e-07	6.09798	2.60833
N-Acetylmethionine	5.19298e-06	3.02626	1.59753
N-Acetylneuraminic Acid	1.12358e-07	0.243824	-2.03609
N-Acetylneuraminic Acid- dimer+	5.68288e-09	0.0376566	-4.73095
N-Acetylserotonin	0.000329809	0.410789	-1.28353
NADH	5.32976e-09	0.141364	-2.82251
NADP	0.000611305	0.33839	-1.56324
NaMN	8.43671e-09	2.13897	1.09692
Neopterin	3.08793e-05	31.1991	4.96343
Nervonic Acid	2.04513e-08	3.98846	1.99583
N-Formylmethionine	3.85341e-05	2.11352	1.07965
NGNG-dimethyl-Arginine	6.10631e-06	0.281471	-1.82894
Nicotinamide Hypoxanthine Dinucleotide (NHD)	0.000916333	0.188777	-2.40524
N-lactoyl-leucine	2.04646e-05	0.0580998	-4.10532
N-Methylglutamic Acid	5.00554e-08	0.0733257	-3.76954
N-Methylnicotinate	4.92314e-06	3.87001	1.95234
Noladin	5.03361e-08	11.7348	3.55272
Nonadecanoic acid	5.36265e-06	3.34329	1.74127
N-Palmitoylsphingomyelin	1.15677e-06	7.0599	2.81965
N-Stearoyltyrosine	9.71568e-10	3.24462	1.69805
Octadecanedioic Acid	5.05336e-05	2.68299	1.42384
Octulose-8-phosphate	6.41284e-07	0.429855	-1.21808
Oleamide	5.62849e-07	3.6046	1.84984
Oleic Acid	0.000113768	5.9193	2.56543
Oleoyl dopamine	2.32988e-06	3.00843	1.58901
oleoyl ethanolamide	1.1858e-06	3.17436	1.66647
Oleyl Anilide	5.69091e-05	2.34332	1.22855
O-phosphoethanolamine	2.07196e-06	0.157009	-2.67108
O-Phosphoserine	4.34502e-07	0.249397	-2.00349
Orotidine	2.00133e-06	13.2556	3.72853
Orotidine-5-monophosphate	4.7834e-05	0.269647	-1.89086
O-Succinylhomoserine	7.76865e-09	0.134301	-2.89646
PA(32:0)	0.000203391	2.72961	1.4487
PA(32:1)	2.45035e-08	2.95908	1.56515
PA(34:1)	5.18855e-08	5.33906	2.41659
PA(36:2)	1.72999e-09	24.3561	4.60621
PA(O-18:0/13:0)	9.54154e-08	5.15538	2.36608
PA(P-16:0/18:0)	1.50294e-06	3.8972	1.96244
Palmitelaidic acid	0.00172235	2.36467	1.24164
Palmitic Acid	3.64971e-07	5.72851	2.51816
Palmitoleic Acid	0.00142573	4.07423	2.02653
Palmitoyl dopamine	2.74699e-07	3.93307	1.97566
Palmitoyl ethanolamide	6.07082e-08	12.774	3.67513
Pantothenic Acid	4.98298e-07	0.479804	-1.05948
PC(28:0)	4.71121e-10	5.35615	2.4212
PC(30:0)	8.33079e-09	4.8291	2.27175
PC(32:0)	3.9193e-09	4.33323	2.11544
PC(34:2)	1.64917e-08	5.11205	2.3539
PC(34:5)	1.59502e-08	4.76824	2.25346
PC(35:2)	1.04474e-09	5.66565	2.50224
PC(36:1)	8.91243e-09	3.75329	1.90816
PC(36:2)	1.97183e-09	5.67735	2.50522
PC(36:3)	2.08894e-08	4.78012	2.25705
PC(36:4)	1.61011e-08	4.26607	2.09291
PC(37:5)	6.45083e-09	3.80504	1.92791
PC(37:6)	2.86953e-09	5.19536	2.37722
PC(38:4)	1.94857e-09	5.93238	2.56861
PC(38:5)	2.89856e-09	5.13769	2.36112
PC(38:6)	1.61057e-07	3.83077	1.93763
PC(40:6)	5.24042e-09	4.05831	2.02088
PC(40:7)	3.35586e-09	5.01113	2.32514
PC(42:8)	1.71663e-09	9.3238	3.22092
PC(42:9)	1.98758e-10	11.5127	3.52515
PC(O-16:0/20:5)	2.55382e-08	4.37637	2.12973
PE(14:0/15:0)	1.25856e-06	63.9916	5.99981
PE(16:1)	8.22281e-09	8.04548	3.00818
PE(18:0/0:0)	1.88763e-05	8.37838	3.06667
PE(32:0)	3.8536e-08	7.88452	2.97902
PE(32:2)	2.41056e-08	5.74414	2.52209
PE(33:1)	3.13972e-11	7.71747	2.94813
PE(33:1)-1	3.38086e-07	8.38395	3.06763
PE(34:4)	2.0257e-09	46.4583	5.53786
PE(35:1)	2.31599e-09	5.11839	2.35569
PE(36:4)	8.44011e-09	7.03677	2.81491
PE(38:3)	8.7166e-09	8.12943	3.02315
PE(P-36:4)	3.97672e-09	6.83523	2.77299
PE(P-36:5)	5.14197e-09	6.68167	2.74021
PE(P-38:3)	6.9605e-07	4.0812	2.02899
PE(P-38:4)	3.62981e-08	6.59703	2.72182
PE(P-38:6)	1.06437e-07	4.69296	2.2305
Pentadecanoic acid	4.48583e-05	5.83159	2.54389
PG(34:1)	6.06914e-12	92.0282	6.524
PG(36:0)	2.84032e-09	8.66696	3.11553
PGP(36:4)	1.06353e-08	2.55196	1.35161
Phosphatidic acid, dipalmitoyl	8.72765e-07	45.8914	5.52015
Phosphatidyl glycerol	2.66991e-08	0.239402	-2.06249
Phosphatidylcholine	5.08715e-05	2.07814	1.0553
Phosphatidylinositol 3-phosphate	0.0180676	10.3713	3.37453
Phosphocreatine	6.52411e-06	0.351297	-1.50924
Phosphoenolpyruvate	0.000124474	0.345493	-1.53327
Phosphoribosylamine (PRA)	5.53978e-06	0.197882	-2.33729
phosphoribsoyl pyrophosphate(PRPP)	2.13251e-05	2.40856	1.26817
Phosphoric acid	2.61079e-09	0.114942	-3.12102
Phylloquinone	1.1065e-07	3.43008	1.77824
PI (38:4)	8.4109e-10	323.288	8.33668
PI(18:0/0:0)	8.24334e-10	60.162	5.91078
PI(32:0)	1.13518e-10	54.9681	5.78052
PI(32:1)	0.00866393	2.15114	1.1051
PI(32:2)	1.52618e-08	6.93882	2.79469
PI(34:1)	2.90368e-09	100.893	6.65668
PI(36:2)	4.01054e-11	139.911	7.12837
PI(36:3)	1.67924e-12	39.0883	5.28866
PI(38:5)	1.83955e-10	120.025	6.90719
PI(40:4)	1.68797e-08	36.013	5.17045
PI(40:7)	2.0148e-09	6.70761	2.7458
Pimelic Acid	0.026915	2.1126	1.07902
Propargylglycine	0.000946352	0.443005	-1.1746
Propiolic Acid	0.000499043	2.1316	1.09194
Propionyl-CoA	0.00111703	2.0709	1.05026
Prostaglandin E2	1.37138e-06	2.68892	1.42703
Protoporphyrin	5.96841e-08	2.62482	1.39222
PS(12:0/21:0)	2.58939e-08	6.13424	2.61689
PS(16:0)	0.00180066	7.39471	2.88649
PS(18:0/18:0)	1.69172e-05	20.2277	4.33826
PS(21:0/14:0)	7.42415e-07	3.28682	1.71669
PS(32:1)	3.63097e-09	8.45302	3.07947
PS(34:2)	3.68158e-09	10.8576	3.44064
PS(35:1)	3.98291e-07	3.26976	1.70919
PS(36:2)	4.37059e-09	16.0783	4.00704
PS(36:4)	1.14826e-07	5.00931	2.32461
PS(38:3)	7.53845e-09	40.7046	5.34712
PS(38:5)	0.0215259	2.09211	1.06496
PS(40:5)	6.03909e-09	46.6428	5.54358
PS(42:3)	0.00105631	35.8504	5.16392
Pterin	0.00011618	2.5597	1.35598
Purine	1.19405e-09	6.57266	2.71648
Pyridoxal	6.55282e-07	0.462477	-1.11255
Pyridoxal 5-Phosphate	2.0955e-05	0.280981	-1.83145
Pyridoxine	9.00647e-06	0.241926	-2.04736
Pyrophosphate	9.05896e-08	0.0223222	-5.48538
Quinaldic Acid	0.000859782	0.168742	-2.56711
Retinyl Palmitate	7.99074e-05	2.85472	1.51335
Ribitol	6.69519e-07	14.3535	3.84333
Ribose 5-phosphate	9.80092e-07	0.338312	-1.56357
Ricinoleic acid	5.12431e-06	3.19555	1.67606
S-(1,2-dimethoxycarbonylethyl)glutathione	9.08144e-06	0.0870323	-3.5223
S-Adenosylmethionine (SAM)	0.000109241	0.392737	-1.34837
Shikimic Acid	0.00187103	0.490579	-1.02744
SM(d16:1/18:0)	1.2658e-06	7.05523	2.81869
SM(d18:1/16:0)	3.52919e-06	7.66616	2.9385
Stearic Acid	3.58434e-08	7.14324	2.83658
Stearidonic acid	3.43707e-06	2.50404	1.32426
Succinoadenosine	4.99628e-08	0.236838	-2.07803
Sulfite	0.00012255	17.9211	4.16358
Tartaric Acid	1.58103e-07	0.193938	-2.36634
Taurochenodesoxycholic acid	6.34276e-05	0.310757	-1.68614
Taurodeoxycholate	5.56029e-05	0.325388	-1.61977
Tetracosahexaenoic acid	0.000108167	2.43288	1.28267
TG(36:0)	0.000178618	3.19488	1.67576
Thiamine (Vitamin B1)	1.15957e-05	0.344278	-1.53835
Thioetheramide-PC	3.54086e-08	16.1873	4.01679
Thiosulfate	1.40655e-07	3.61304	1.85321
thiotaurine	0.000276684	2.61883	1.38892
Threonic acid	7.87665e-08	0.371844	-1.42723
Threosone	7.74793e-05	0.461605	-1.11527
Tocopherol	0.00878917	2.41774	1.27366
Tricosanoic Acid	2.78849e-06	19.5998	4.29277
Tridecanoic acid	4.34169e-07	2.8757	1.52391
UDP-Glucose	2.60666e-06	0.371723	-1.4277
UDP-Glucuronic acid	0.00201063	0.0224688	-5.47593
UDP-N-Acetylgalactosamine	1.96895e-07	0.207918	-2.26591
UDP-N-Acetylglucosamine	2.51486e-07	0.406138	-1.29996
Uracil	6.82941e-06	14.3726	3.84525
Uracil 5-Carboxylic Acid	3.25736e-08	15.1839	3.92447
Uric acid	1.79173e-05	3.50408	1.80904
Uridine diphosphate (UDP)	3.47336e-07	0.232188	-2.10663
Uridine monophosphate (UMP)	9.02581e-07	0.410901	-1.28314
Urocanic acid	3.16221e-05	4.2701	2.09427
UTP	0.000127679	0.305991	-1.70844
Xanthosine	2.24108e-06	3.56694	1.83469
xylulose-5-phosphate	0.000783038	3.12116	1.64208

## Sheet: Ext_Fig.2d
All Glu+Fru/Glu P value > 0.05, |log2FC| > 1 points
DLD1								HCT116								RKO								HCT8
	Glu+Fru/Glu			Glu+Fru/Fru					Glu+Fru/Glu			Glu+Fru/Fru					Glu+Fru/Glu			Glu+Fru/Fru					Glu+Fru/Glu			Glu+Fru/Fru
compounds	P value	FC	log2FC	P value	FC	log2FC		compounds	P value	FC	log2FC	P value	FC	log2FC		compounds	P value	FC	log2FC	P value	FC	log2FC		compounds	P value	FC	log2FC	P value	FC	log2FC
xylulose-5-phosphate	0.000783038	3.12116	1.64208	0.00398236	2.10505	1.07385		2-Deoxyadenosine	0.000859096	0.44233	-1.17681	0.0521171	1.55353	0.635553		1,3-Bisphosphoglyceric acid	0.0354493	0.300922	-1.73254	5.3415e-10	0.0226462	-5.46458		2-Pyridylacetic acid	0.00834324	0.48469	-1.04486	0.00070471	2.39339	1.25905
Xanthosine	2.24108e-06	3.56694	1.83469	0.90879	0.987281	-0.0184677		2-Heptenedioic acid, 4-oxo	0.0350973	0.478957	-1.06203	0.484142	1.21683	0.283122		2,3-cGMP	0.000818355	0.573677	-0.801689	0.0146356	0.338395	-1.56322		3-Mercaptopyruvic acid	0.000861462	0.181113	-2.46503	2.55784e-05	65.2438	6.02777
UTP	0.000127679	0.305991	-1.70844	0.490015	0.922216	-0.116823		2-Methylhippuric acid	7.08244e-05	0.47982	-1.05943	0.0255157	1.44078	0.526853		3-Mercaptopyruvic acid	0.000788765	0.424898	-1.23481	0.000256587	6.67843	2.73951		Acetoacetic acid	1.86445e-10	4.71457	2.23712	0.838988	0.98296	-0.024795
Urocanic acid	3.16221e-05	4.2701	2.09427	0.0166722	1.48361	0.569109		3-Mercaptopyruvic acid	0.000195197	0.211103	-2.24398	0.144772	1.97083	0.978801		5-Phosphoribosylglycinamide (GAR)	0.0323252	0.333256	-1.5853	3.31838e-08	0.0743448	-3.74962		Acetyl-CoA	0.00245854	0.332759	-1.58745	0.0531966	4.45793	2.15637
Uridine monophosphate (UMP)	9.02581e-07	0.410901	-1.28314	0.00205896	1.518	0.602168		Acetoacetic acid	9.07421e-07	4.18755	2.06611	7.6194e-05	0.519781	-0.944023		Acetoacetic acid	3.22649e-05	6.44844	2.68895	0.00402339	0.658801	-0.602085		CE(18:1(9Z))	0.0459785	2.04511	1.03218	0.754982	0.745968	-0.422815
Uridine diphosphate (UDP)	3.47336e-07	0.232188	-2.10663	0.0143447	1.30395	0.382883		ADP-Glucose	2.05273e-05	0.177494	-2.49416	0.13846	4.23786	2.08334		D-Erythrose	1.79762e-05	2.08207	1.05802	1.15929e-08	0.402716	-1.31217		Cholesteryl Palmitic Acid	0.00252214	2.06149	1.04369	0.722961	0.69142	-0.532367
Uric acid	1.79173e-05	3.50408	1.80904	0.89809	1.02068	0.0295331		Cholesteryl Acetate	0.0143563	2.44263	1.28844	0.30962	0.787622	-0.344425		D-Fructose	3.8537e-06	15.6554	3.96859	0.00311609	1.76031	0.815832		Cyclic GMP-AMP	0.00648374	0.221769	-2.17287	0.0078602	17.6888	4.14477
Uracil 5-Carboxylic Acid	3.25736e-08	15.1839	3.92447	0.604369	0.881434	-0.182076		D-F6P/D-G6P	0.00174361	0.26349	-1.92418	0.0113777	4.62154	2.20837		D-Fructose	6.76433e-07	4.83464	2.27341	9.56987e-05	0.662024	-0.595044		D-F6P/D-G6P	0.0173728	0.312779	-1.67679	0.0227176	2.14055	1.09798
Uracil	6.82941e-06	14.3726	3.84525	0.347842	1.15641	0.209654		D-Fructose	2.82541e-07	3.02857	1.59864	0.0103978	0.738311	-0.437699		D-Fructose-HCl	1.18909e-05	17.7477	4.14956	2.41534e-07	0.377361	-1.40598		D-Fructose	4.65737e-07	6.99915	2.80718	7.44118e-06	3.40218	1.76646
UDP-N-Acetylglucosamine	2.51486e-07	0.406138	-1.29996	0.00388127	1.63174	0.70641		D-Fructose	0.000125259	6.37575	2.67259	0.00200809	0.517361	-0.950755		D-Fructose-HCl	0.000658444	2.7105	1.43856	0.0676102	1.41197	0.497714		D-Fructose	2.71885e-10	3.1284	1.64542	0.886152	1.01114	0.0159772
UDP-N-Acetylgalactosamine	1.96895e-07	0.207918	-2.26591	0.02844	0.64122	-0.641109		D-Fructose 2,6-bisphosphate	0.0200952	0.4251	-1.23413	0.00663537	4.21351	2.07502		Dihydroorotic Acid	0.00179959	2.48522	1.31337	2.15188e-05	46.9947	5.55443		D-Fructose 2,6-bisphosphate	0.0133533	0.35371	-1.49936	0.00491739	2.24821	1.16878
UDP-Glucuronic acid	0.00201063	0.0224688	-5.47593	0.528431	0.810621	-0.3029		D-Fructose-HCl	2.05079e-05	2.05224	1.0372	0.0325795	0.709876	-0.49436		D-Sorbitol	8.02979e-08	3.42235	1.77499	1.40516e-08	3.05536	1.61134		D-Fructose 6-phosphate	0.00563793	0.485727	-1.04178	0.000966851	3.00216	1.586
UDP-Glucose	2.60666e-06	0.371723	-1.4277	0.460482	0.927662	-0.108328		D-Fructose-HCl	0.000355814	4.1259	2.04471	0.00507743	0.557682	-0.842486		Glycosyl-cysteine	0.0235744	0.521697	-0.938716	0.000234939	0.0891238	-3.48805		D-Fructose-HCl	1.17266e-06	4.35919	2.12406	2.04289e-05	0.458098	-1.12627
Tridecanoic acid	4.34169e-07	2.8757	1.52391	0.0087604	0.665052	-0.588462		D-G1P	0.00409882	0.429476	-1.21935	0.0104337	3.27969	1.71356		Glycosyl-Glutamic Acid	0.0108475	0.337264	-1.56805	3.10937e-05	0.234787	-2.09058		D-Fructose-HCl	3.73958e-05	3.02491	1.59689	0.000960188	1.96315	0.973173
Tricosanoic Acid	2.78849e-06	19.5998	4.29277	0.233887	0.755558	-0.404386		D-Glucose	2.90923e-05	0.442347	-1.17675	0.000974913	0.605332	-0.7242		Glycosyl-Glutamine	0.00278741	3.18563	1.67158	9.95567e-07	0.112608	-3.15061		D-Sorbitol	9.73577e-07	3.37931	1.75673	3.29795e-07	4.41589	2.1427
Tocopherol	0.00878917	2.41774	1.27366	0.111392	1.59277	0.671541		D-Glucose-Cl	0.000183604	0.415939	-1.26556	0.0400937	0.676022	-0.564857		Glycosyl-glycine	0.000576489	2.86579	1.51893	4.2757e-07	0.041767	-4.58149		Glycosyl-cysteine	1.42173e-05	0.141331	-2.82285	0.010475	0.577323	-0.792549
Threosone	7.74793e-05	0.461605	-1.11527	0.329462	0.846627	-0.240202		Dioctyl Phthalate	0.000902327	0.488933	-1.03229	0.527217	1.14629	0.196976		Glycosyl-GSH	0.00549009	0.349624	-1.51612	0.0305946	1.42679	0.512772		Glycosyl-Glutamic Acid	4.06661e-06	0.107029	-3.22392	0.573526	0.918338	-0.122903
Threonic acid	7.87665e-08	0.371844	-1.42723	0.0014796	1.43624	0.522297		D-Sorbitol	3.77856e-08	5.58031	2.48035	1.61611e-08	9.48211	3.24521		Glycosyl-tyrosine	0.00230054	2.27228	1.18414	3.35524e-06	0.0475823	-4.39343		Glycosyl-glycine	5.2462e-07	3.22088	1.68745	0.000335368	0.139717	-2.83942
thiotaurine	0.000276684	2.61883	1.38892	0.599283	1.08936	0.123475		Glycosyl-cysteine	2.17537e-06	0.201564	-2.31069	8.9366e-07	5.04782	2.33566		Glycosyl-valine	0.000995018	2.81017	1.49066	1.50341e-06	0.0173904	-5.84557		Glycosyl-GSH	0.00010994	0.123523	-3.01715	0.00583368	0.718096	-0.477752
Thiosulfate	1.40655e-07	3.61304	1.85321	0.953282	0.995833	-0.00602356		Glycosyl-Glutamic Acid	6.52537e-05	0.132731	-2.91342	0.00289034	11.8519	3.56704		Hydrocinnamic acid/3-Phenylpropionic acid	0.0325339	2.09835	1.06925	0.280456	1.37436	0.45876		Glycosyl-leucine	0.000740165	3.21236	1.68363	0.000510361	0.182072	-2.45742
Thioetheramide-PC	3.54086e-08	16.1873	4.01679	0.26392	1.11568	0.157924		Glycosyl-Glutamine	0.0011152	3.06598	1.61635	2.41943e-05	39.6129	5.3079		N-Acetylneuraminic Acid- dimer+	0.0322338	0.223536	-2.16142	5.55522e-07	0.0778719	-3.68275		Glycosyl-valine	6.25929e-05	2.60644	1.38208	0.00045228	0.118708	-3.07451
Thiamine (Vitamin B1)	1.15957e-05	0.344278	-1.53835	0.0757758	1.86974	0.90284		Glycosyl-glycine	0.000464355	4.5991	2.20135	0.725075	0.881737	-0.18158		NADH	0.000814986	0.474072	-1.07682	0.00160551	0.438165	-1.19045		homoCitrulline	3.66857e-06	0.442696	-1.17561	4.84711e-06	0.333409	-1.58464
TG(36:0)	0.000178618	3.19488	1.67576	0.41799	0.859002	-0.219266		Glycosyl-GSH	2.35131e-06	0.127377	-2.97282	0.00357749	3.08239	1.62405		N-lactoyl-leucine	0.0301701	0.365524	-1.45196	1.35778e-05	0.383517	-1.38264		Leu-Trp	0.00903057	0.346857	-1.52759	0.0256194	2.10148	1.0714
Tetracosahexaenoic acid	0.000108167	2.43288	1.28267	0.0148641	0.712844	-0.488342		Glycosyl-leucine	0.000241838	56.6357	5.82364	0.323578	0.615634	-0.699856		N-Methylglutamic Acid	0.0101078	0.336192	-1.57264	0.00296578	2.29508	1.19854		N-Acetylglucosamine-1-phosphate	0.0203451	0.175654	-2.50919	0.537527	2.38828	1.25597
Taurodeoxycholate	5.56029e-05	0.325388	-1.61977	0.0341584	0.62497	-0.678141		Glycosyl-proline	0.0443095	0.160016	-2.64371	0.0689562	0.276996	-1.85206		Purine	1.70921e-05	2.09133	1.06442	1.14477e-08	0.404059	-1.30736		N-Acetylneuraminic Acid- dimer+	0.0148352	0.416766	-1.26269	0.240919	1.24431	0.315349
Taurochenodesoxycholic acid	6.34276e-05	0.310757	-1.68614	0.0230947	0.611895	-0.708644		Glycosyl-tyrosine	0.00298184	2.02899	1.02076	0.254973	0.635101	-0.654943		S-Lactoylglutathione	0.0433198	0.499114	-1.00256	0.00461947	7.22433	2.85286		N-lactoyl-leucine	1.91873e-10	0.0941328	-3.40916	0.00242413	0.420187	-1.2509
Tartaric Acid	1.58103e-07	0.193938	-2.36634	0.000213085	0.414961	-1.26895		Glycosyl-valine	0.000171703	3.41194	1.77059	0.0782558	0.34118	-1.5514		Uracil 5-Carboxylic Acid	1.25805e-05	15.3821	3.94319	1.85354e-07	0.377775	-1.4044		N-Methylglutamic Acid	2.33645e-08	0.0732377	-3.77127	0.355936	1.31046	0.390069
Sulfite	0.00012255	17.9211	4.16358	0.494343	0.831371	-0.266435		N-lactoyl-leucine	1.54985e-06	0.131385	-2.92813	0.443255	1.12318	0.167592										Ophthalmic Acid	8.07606e-05	0.479293	-1.06102	2.44441e-06	7.69851	2.94458
Succinoadenosine	4.99628e-08	0.236838	-2.07803	0.0355106	1.3965	0.48182		N-Methylglutamic Acid	0.000496306	0.169518	-2.56049	0.252775	0.756387	-0.402803										phosphoribsoyl pyrophosphate(PRPP)	0.00829536	2.14938	1.10392	0.000366924	4.91776	2.298
Stearidonic acid	3.43707e-06	2.50404	1.32426	0.89744	1.01879	0.026861		Phylloquinone	0.024779	2.21262	1.14575	0.804759	0.942535	-0.0853817										PS(42:3)	0.000151521	2.38232	1.25236	7.86506e-05	15.5555	3.95935
Stearic Acid	3.58434e-08	7.14324	2.83658	0.0544931	0.735551	-0.443102		S-(1,2-dimethoxycarbonylethyl)glutathione	0.000126337	0.385506	-1.37518	0.630778	1.15708	0.210486										S-(1,2-dimethoxycarbonylethyl)glutathione	0.00185115	0.47438	-1.07588	0.00552043	0.629025	-0.668811
SM(d18:1/16:0)	3.52919e-06	7.66616	2.9385	0.78086	1.03425	0.0485878		Serotonin	0.00454328	2.16045	1.11133	0.0149978	1.95768	0.969144										Uracil 5-Carboxylic Acid	1.56319e-06	4.32351	2.1122	1.4336e-05	0.449908	-1.1523
SM(d16:1/18:0)	1.2658e-06	7.05523	2.81869	0.179105	1.15923	0.213167		Thiamine (Vitamin B1)	0.0220118	0.227979	-2.13303	0.903404	1.06266	0.0876759
Shikimic Acid	0.00187103	0.490579	-1.02744	0.073373	0.79151	-0.337321		UDP-Glucose	0.0189807	0.440615	-1.18241	0.071408	2.43999	1.28687
S-Adenosylmethionine (SAM)	0.000109241	0.392737	-1.34837	0.0664156	1.7318	0.792273		UDP-Glucuronic acid	0.013978	0.275049	-1.86224	0.0870375	4.72284	2.23965
S-(1,2-dimethoxycarbonylethyl)glutathione	9.08144e-06	0.0870323	-3.5223	0.000865102	2.4327	1.28256		Uracil 5-Carboxylic Acid	0.000426418	3.9273	1.97354	0.0054139	0.561037	-0.833831
Ricinoleic acid	5.12431e-06	3.19555	1.67606	0.533052	0.868958	-0.202642
Ribose 5-phosphate	9.80092e-07	0.338312	-1.56357	8.68596e-06	8.12252	3.02193
Ribitol	6.69519e-07	14.3535	3.84333	6.71324e-06	4.18325	2.06462
Retinyl Palmitate	7.99074e-05	2.85472	1.51335	0.000674177	2.0535	1.03809
Quinaldic Acid	0.000859782	0.168742	-2.56711	0.0860336	0.45696	-1.12986
Pyrophosphate	9.05896e-08	0.0223222	-5.48538	0.887403	1.05136	0.0722613
Pyridoxine	9.00647e-06	0.241926	-2.04736	0.00259373	0.516006	-0.954539
Pyridoxal 5-Phosphate	2.0955e-05	0.280981	-1.83145	0.970171	0.987741	-0.0177951
Pyridoxal	6.55282e-07	0.462477	-1.11255	7.40788e-05	2.56308	1.35788
Purine	1.19405e-09	6.57266	2.71648	0.997456	0.999298	-0.00101382
Pterin	0.00011618	2.5597	1.35598	0.188364	0.821531	-0.283612
PS(42:3)	0.00105631	35.8504	5.16392	0.112921	1.62128	0.69713
PS(40:5)	6.03909e-09	46.6428	5.54358	0.000152146	1.5376	0.620676
PS(38:5)	0.0215259	2.09211	1.06496	0.0214442	0.65645	-0.607243
PS(38:3)	7.53845e-09	40.7046	5.34712	0.000710905	0.750673	-0.413744
PS(36:4)	1.14826e-07	5.00931	2.32461	0.216162	0.854257	-0.227259
PS(36:2)	4.37059e-09	16.0783	4.00704	3.73671e-07	0.624918	-0.67826
PS(35:1)	3.98291e-07	3.26976	1.70919	0.00354061	0.690898	-0.533454
PS(34:2)	3.68158e-09	10.8576	3.44064	1.60994e-06	0.50376	-0.989191
PS(32:1)	3.63097e-09	8.45302	3.07947	0.0184717	0.731726	-0.450624
PS(21:0/14:0)	7.42415e-07	3.28682	1.71669	0.0248013	0.791056	-0.338148
PS(18:0/18:0)	1.69172e-05	20.2277	4.33826	0.418203	0.84332	-0.245849
PS(16:0)	0.00180066	7.39471	2.88649	0.165565	0.549911	-0.862729
PS(12:0/21:0)	2.58939e-08	6.13424	2.61689	7.98661e-05	0.602643	-0.730625
Protoporphyrin	5.96841e-08	2.62482	1.39222	0.00514077	0.788979	-0.341942
Prostaglandin E2	1.37138e-06	2.68892	1.42703	0.248142	0.716941	-0.480074
Propionyl-CoA	0.00111703	2.0709	1.05026	0.028484	0.799784	-0.322318
Propiolic Acid	0.000499043	2.1316	1.09194	0.607129	0.956077	-0.0648015
Propargylglycine	0.000946352	0.443005	-1.1746	0.146804	1.27502	0.350519
Pimelic Acid	0.026915	2.1126	1.07902	0.393528	0.806241	-0.310716
PI(40:7)	2.0148e-09	6.70761	2.7458	0.0106268	0.81864	-0.2887
PI(40:4)	1.68797e-08	36.013	5.17045	0.0151694	1.24428	0.315316
PI(38:5)	1.83955e-10	120.025	6.90719	2.85736e-06	0.555444	-0.848287
PI(36:3)	1.67924e-12	39.0883	5.28866	0.00162441	0.772755	-0.371917
PI(36:2)	4.01054e-11	139.911	7.12837	0.000426079	1.39098	0.476101
PI(34:1)	2.90368e-09	100.893	6.65668	2.1804e-05	1.72776	0.788902
PI(32:2)	1.52618e-08	6.93882	2.79469	0.0198494	0.826438	-0.275022
PI(32:1)	0.00866393	2.15114	1.1051	0.268831	0.749315	-0.416355
PI(32:0)	1.13518e-10	54.9681	5.78052	0.000575985	0.760389	-0.39519
PI(18:0/0:0)	8.24334e-10	60.162	5.91078	0.149763	1.1453	0.195726
PI (38:4)	8.4109e-10	323.288	8.33668	0.00410279	0.79414	-0.332535
Phylloquinone	1.1065e-07	3.43008	1.77824	0.934286	0.989932	-0.0145987
Phosphoric acid	2.61079e-09	0.114942	-3.12102	0.860542	0.972314	-0.0405056
phosphoribsoyl pyrophosphate(PRPP)	2.13251e-05	2.40856	1.26817	0.792179	1.02698	0.038405
Phosphoribosylamine (PRA)	5.53978e-06	0.197882	-2.33729	0.806047	1.02958	0.0420628
Phosphoenolpyruvate	0.000124474	0.345493	-1.53327	2.48819e-07	2.87346	1.52279
Phosphocreatine	6.52411e-06	0.351297	-1.50924	1.76691e-05	3.32579	1.7337
Phosphatidylinositol 3-phosphate	0.0180676	10.3713	3.37453	0.0376863	7.28312	2.86456
Phosphatidylcholine	5.08715e-05	2.07814	1.0553	1.14954e-05	0.604031	-0.727304
Phosphatidyl glycerol	2.66991e-08	0.239402	-2.06249	0.000314774	0.645842	-0.630747
Phosphatidic acid, dipalmitoyl	8.72765e-07	45.8914	5.52015	1.35229e-07	0.363255	-1.46094
PGP(36:4)	1.06353e-08	2.55196	1.35161	0.40615	0.825831	-0.276082
PG(36:0)	2.84032e-09	8.66696	3.11553	1.15633e-05	2.12146	1.08506
PG(34:1)	6.06914e-12	92.0282	6.524	0.2112	1.06526	0.0912114
Pentadecanoic acid	4.48583e-05	5.83159	2.54389	0.0861947	0.663867	-0.591033
PE(P-38:6)	1.06437e-07	4.69296	2.2305	2.98559e-05	0.514455	-0.958882
PE(P-38:4)	3.62981e-08	6.59703	2.72182	0.00251121	0.730682	-0.452684
PE(P-38:3)	6.9605e-07	4.0812	2.02899	0.000139912	0.689722	-0.535913
PE(P-36:5)	5.14197e-09	6.68167	2.74021	5.60296e-07	0.453336	-1.14135
PE(P-36:4)	3.97672e-09	6.83523	2.77299	4.19217e-05	0.611225	-0.710224
PE(38:3)	8.7166e-09	8.12943	3.02315	0.000490357	0.702968	-0.50847
PE(36:4)	8.44011e-09	7.03677	2.81491	0.000147733	0.647621	-0.626778
PE(35:1)	2.31599e-09	5.11839	2.35569	0.818627	1.00848	0.0121843
PE(34:4)	2.0257e-09	46.4583	5.53786	8.77542e-06	0.598292	-0.741077
PE(33:1)-1	3.38086e-07	8.38395	3.06763	0.537645	1.05834	0.0818067
PE(33:1)	3.13972e-11	7.71747	2.94813	2.74822e-06	0.562623	-0.82976
PE(32:2)	2.41056e-08	5.74414	2.52209	1.5325e-05	0.52636	-0.925879
PE(32:0)	3.8536e-08	7.88452	2.97902	0.0032996	0.721598	-0.470733
PE(18:0/0:0)	1.88763e-05	8.37838	3.06667	0.216229	0.570467	-0.809784
PE(16:1)	8.22281e-09	8.04548	3.00818	0.164401	0.919939	-0.12039
PE(14:0/15:0)	1.25856e-06	63.9916	5.99981	2.04906e-07	0.368288	-1.44109
PC(O-16:0/20:5)	2.55382e-08	4.37637	2.12973	0.00124024	0.835021	-0.260116
PC(42:9)	1.98758e-10	11.5127	3.52515	1.17786e-05	0.773134	-0.371209
PC(42:8)	1.71663e-09	9.3238	3.22092	0.0156808	0.859967	-0.217647
PC(40:7)	3.35586e-09	5.01113	2.32514	0.00146678	0.859951	-0.217673
PC(40:6)	5.24042e-09	4.05831	2.02088	0.0112703	0.906498	-0.141624
PC(38:6)	1.61057e-07	3.83077	1.93763	3.82787e-07	0.626996	-0.673472
PC(38:5)	2.89856e-09	5.13769	2.36112	0.158249	0.947117	-0.0783857
PC(38:4)	1.94857e-09	5.93238	2.56861	0.00132489	0.8442	-0.244343
PC(37:6)	2.86953e-09	5.19536	2.37722	0.134232	0.943427	-0.0840167
PC(37:5)	6.45083e-09	3.80504	1.92791	0.0020146	0.842634	-0.247022
PC(36:4)	1.61011e-08	4.26607	2.09291	2.23925e-06	0.718743	-0.476452
PC(36:3)	2.08894e-08	4.78012	2.25705	3.14943e-07	0.626529	-0.674546
PC(36:2)	1.97183e-09	5.67735	2.50522	0.156875	0.940474	-0.0885407
PC(36:1)	8.91243e-09	3.75329	1.90816	1.26042e-05	0.808785	-0.306171
PC(35:2)	1.04474e-09	5.66565	2.50224	0.00353748	0.878818	-0.186363
PC(34:5)	1.59502e-08	4.76824	2.25346	0.0024867	0.839093	-0.253097
PC(34:2)	1.64917e-08	5.11205	2.3539	0.000106128	0.77284	-0.371758
PC(32:0)	3.9193e-09	4.33323	2.11544	0.107782	0.933737	-0.0989121
PC(30:0)	8.33079e-09	4.8291	2.27175	0.334002	0.946755	-0.0789377
PC(28:0)	4.71121e-10	5.35615	2.4212	0.0329322	1.16643	0.222098
Pantothenic Acid	4.98298e-07	0.479804	-1.05948	0.627919	1.0427	0.06032
Palmitoyl ethanolamide	6.07082e-08	12.774	3.67513	0.500728	0.900623	-0.151004
Palmitoyl dopamine	2.74699e-07	3.93307	1.97566	5.62419e-05	2.37674	1.24898
Palmitoleic Acid	0.00142573	4.07423	2.02653	0.0799305	0.707498	-0.499202
Palmitic Acid	3.64971e-07	5.72851	2.51816	0.0922766	0.728483	-0.457032
Palmitelaidic acid	0.00172235	2.36467	1.24164	0.0604309	0.709788	-0.494541
PA(P-16:0/18:0)	1.50294e-06	3.8972	1.96244	0.460659	1.12309	0.167479
PA(O-18:0/13:0)	9.54154e-08	5.15538	2.36608	0.567797	0.89773	-0.155646
PA(36:2)	1.72999e-09	24.3561	4.60621	4.36848e-06	0.663589	-0.591639
PA(34:1)	5.18855e-08	5.33906	2.41659	0.00261313	1.55053	0.632758
PA(32:1)	2.45035e-08	2.95908	1.56515	0.167496	1.22276	0.290142
PA(32:0)	0.000203391	2.72961	1.4487	0.00723249	1.52958	0.613135
O-Succinylhomoserine	7.76865e-09	0.134301	-2.89646	0.00129298	1.77881	0.830913
Orotidine-5-monophosphate	4.7834e-05	0.269647	-1.89086	0.0138474	1.37385	0.458227
Orotidine	2.00133e-06	13.2556	3.72853	0.0430656	1.36396	0.447798
O-Phosphoserine	4.34502e-07	0.249397	-2.00349	6.64073e-06	0.43277	-1.20833
O-phosphoethanolamine	2.07196e-06	0.157009	-2.67108	0.000437797	0.294059	-1.76582
Oleyl Anilide	5.69091e-05	2.34332	1.22855	0.793975	0.967331	-0.047919
oleoyl ethanolamide	1.1858e-06	3.17436	1.66647	0.120362	0.811343	-0.301616
Oleoyl dopamine	2.32988e-06	3.00843	1.58901	0.831625	0.962846	-0.0546224
Oleic Acid	0.000113768	5.9193	2.56543	0.081156	0.654596	-0.611323
Oleamide	5.62849e-07	3.6046	1.84984	0.0243513	0.806764	-0.309782
Octulose-8-phosphate	6.41284e-07	0.429855	-1.21808	2.66637e-08	5.41994	2.43828
Octadecanedioic Acid	5.05336e-05	2.68299	1.42384	0.0108214	0.725952	-0.462054
N-Stearoyltyrosine	9.71568e-10	3.24462	1.69805	0.974997	1.00365	0.00525227
N-Palmitoylsphingomyelin	1.15677e-06	7.0599	2.81965	0.1579	1.16875	0.224961
Nonadecanoic acid	5.36265e-06	3.34329	1.74127	0.193283	0.797547	-0.326358
Noladin	5.03361e-08	11.7348	3.55272	0.0161506	0.812132	-0.300214
N-Methylnicotinate	4.92314e-06	3.87001	1.95234	8.54637e-09	5.97868	2.57983
N-Methylglutamic Acid	5.00554e-08	0.0733257	-3.76954	0.131426	1.85735	0.893243
N-lactoyl-leucine	2.04646e-05	0.0580998	-4.10532	4.21201e-05	1.84797	0.88594
Nicotinamide Hypoxanthine Dinucleotide (NHD)	0.000916333	0.188777	-2.40524	0.492085	0.939437	-0.090132
NGNG-dimethyl-Arginine	6.10631e-06	0.281471	-1.82894	0.802813	1.11308	0.154559
N-Formylmethionine	3.85341e-05	2.11352	1.07965	0.0473176	1.3678	0.451857
Nervonic Acid	2.04513e-08	3.98846	1.99583	0.424373	0.933806	-0.0988045
Neopterin	3.08793e-05	31.1991	4.96343	0.12244	0.674374	-0.56838
NaMN	8.43671e-09	2.13897	1.09692	0.544283	0.958562	-0.0610557
NADP	0.000611305	0.33839	-1.56324	0.0299392	0.74921	-0.416558
NADH	5.32976e-09	0.141364	-2.82251	0.138352	1.14791	0.199011
N-Acetylserotonin	0.000329809	0.410789	-1.28353	0.49062	0.888871	-0.169955
N-Acetylneuraminic Acid- dimer+	5.68288e-09	0.0376566	-4.73095	0.0949816	1.6349	0.709203
N-Acetylneuraminic Acid	1.12358e-07	0.243824	-2.03609	0.0503446	1.25072	0.322759
N-Acetylmethionine	5.19298e-06	3.02626	1.59753	0.027766	1.46065	0.546608
N-acetyl-L-Tyrosine	1.15476e-07	6.09798	2.60833	0.0220137	1.268	0.342553
N-Acetylglutamine	1.72781e-06	0.358351	-1.48055	9.7736e-06	0.419752	-1.25239
N-acetylcysteine	0.044097	2.03648	1.02608	0.133351	1.57113	0.651805
N-Acetylasparagine	8.22359e-05	0.336758	-1.57022	2.77367e-06	0.422499	-1.24298
N5-Formyltetrahydrofolate (5-F-THF)	2.36251e-07	0.0794213	-3.65433	0.0804214	0.410393	-1.28492
N4-acetylcytidine	0.00523568	2.27975	1.18888	0.521039	0.815494	-0.294254
N1,N12-Diacetylspermine	9.79511e-07	0.186388	-2.42362	0.809675	1.04027	0.056953
Myristoleic acid	0.000934794	2.06072	1.04315	0.189396	0.421832	-1.24526
Myristic Acid	0.000254984	3.72812	1.89845	0.072569	0.69414	-0.526701
myo-Inositol-HCl	4.72747e-07	0.355629	-1.49155	0.0814025	0.775581	-0.366651
Methylmalonic acid	0.00135046	2.30566	1.20518	0.424418	0.871928	-0.197718
Methylglyoxal	3.1419e-06	2.80735	1.48921	0.111426	0.812554	-0.299465
methyl-ADP-Ribose	8.11155e-07	0.296151	-1.7556	0.000429001	0.593099	-0.753655
Methyladenosine	0.000209352	3.93906	1.97785	0.276311	1.23556	0.305165
Methoprene acid	6.38977e-07	2.35414	1.2352	0.00634473	0.799626	-0.322602
Methionine Sulfoximine	0.000898785	0.491368	-1.02513	0.776264	1.01501	0.021494
Methanandamide	0.00090784	3.38241	1.75805	0.182223	0.757782	-0.400145
Menatetrenone (Vitamin K2)	6.61342e-05	2.34953	1.23237	0.680802	0.943744	-0.0835319
MAPP, D-erythro	0.000469518	3.43013	1.77826	0.162995	0.744695	-0.425279
Malondialdehyde	0.0136637	4.57624	2.19416	0.233945	0.555792	-0.847382
Maleic acid	6.16617e-05	2.52561	1.33663	0.22593	0.84474	-0.24342
Maleamate	0.000959015	2.53357	1.34117	0.0377642	1.51901	0.603127
LysoPE(22:5)	2.47677e-08	2.08272	1.05847	3.57822e-08	0.612034	-0.708317
LysoPE(20:4)	4.4007e-09	2.14489	1.1009	8.90737e-08	0.530429	-0.914769
LysoPE(20:3)	4.27981e-08	2.06942	1.04923	2.38532e-06	0.744448	-0.425757
LysoPE(18:1)	2.09807e-08	2.18176	1.12549	3.39828e-06	0.748122	-0.418654
LysoPE(18:0)	3.44119e-08	2.41955	1.27474	0.234497	1.08665	0.119886
LysoPE(0:0/24:0)	4.67324e-07	34.4623	5.10695	9.72332e-07	2.44784	1.29151
LysoPE(0:0/22:6)	7.38982e-08	2.28692	1.19341	4.75902e-08	0.492893	-1.02065
LysoPE(0:0/22:4)	2.67312e-09	2.22574	1.15428	4.30475e-06	0.717877	-0.478192
LysoPE(0:0/22:0)	5.10816e-08	9.33086	3.22201	0.107994	1.12121	0.16506
LysoPC(O-18:0)	1.23666e-07	3.01229	1.59086	4.36536e-08	3.74763	1.90598
LysoPC(22:6)	5.26847e-09	4.65454	2.21864	0.109495	0.857275	-0.22217
LysoPC(18:1)	8.2825e-09	3.22813	1.6907	0.43305	0.940224	-0.0889236
LysoPC(18:0)	1.52289e-07	3.61529	1.85411	0.0070014	1.29095	0.368438
LysoPC(17:1)	6.0496e-09	4.60911	2.20449	0.0742105	0.842072	-0.247984
LysoPC(16:1)	2.34046e-09	3.22509	1.68934	0.00521494	0.739035	-0.436285
LysoPC(16:0)	8.16976e-07	2.21307	1.14605	0.000482029	1.37574	0.460209
LysoPC(15:0)	1.18385e-06	2.62515	1.3924	0.00258395	1.47455	0.560272
LysoPC(14:0)	2.99413e-05	2.33631	1.22423	0.392153	0.913653	-0.130281
Lyso-PAF C16	1.21828e-08	6.33768	2.66395	7.99954e-09	8.2467	3.04382
Lithocholic acid glycine conjugate	3.12719e-05	2.3843	1.25356	0.275875	1.12688	0.172337
Lithocholic Acid	9.08579e-08	3.21758	1.68598	0.309901	0.916501	-0.125791
Lipoamide	0.00125435	2.05867	1.04171	0.0357463	0.654292	-0.611994
Linoleoylcholine	3.39991e-07	3.89855	1.96294	0.26491	0.891351	-0.165935
Linolenic acid	7.43465e-06	3.02481	1.59684	0.190985	1.13296	0.180095
Linolelaidic acid	0.00454367	4.82923	2.27179	0.525942	0.771602	-0.374071
Linoleic acid	0.00583129	4.40085	2.13778	0.493958	0.753849	-0.407653
Lignoceric Acid	2.74862e-06	5.9894	2.58241	0.097994	0.71843	-0.477081
L-DOPA	6.29991e-07	0.452164	-1.14508	0.00106062	0.629482	-0.667763
Lauric Acid	2.92185e-05	3.22464	1.68914	0.0307915	0.546955	-0.870505
Lanosterol	2.16732e-09	3.22394	1.68883	0.487321	0.918535	-0.122594
Lactosylceramide (d18:1/12:0)	5.77582e-08	40.6221	5.34419	0.000149524	1.83579	0.876399
Lactose	4.39538e-08	0.199183	-2.32783	0.276962	0.874569	-0.193355
Lactic Acid	7.75538e-05	4.02671	2.0096	4.09946e-05	5.59492	2.48412
ketovaline/alpha-Ketoisovalerate	2.64586e-05	0.325142	-1.62086	0.0959065	1.38372	0.468547
ketoleucine/alpha-Ketoisocaprate	1.21054e-05	0.175898	-2.50719	0.0163137	1.68647	0.754006
Itaconic Acid	3.59098e-07	3.75474	1.90871	0.171636	0.861591	-0.214925
Isovalerylglycine	7.52019e-07	3.28492	1.71586	5.45986e-05	2.09039	1.06377
inositol cyclic phosphate	9.47858e-06	0.389822	-1.35911	0.116331	0.898415	-0.154546
Inosine Triphosphate (ITP)	0.000245413	0.369996	-1.43442	0.202929	0.885195	-0.175933
Inosine diphosphate (IDP)	2.14965e-06	0.346773	-1.52793	0.00143225	1.39684	0.482171
Hypoxanthine	4.14946e-07	5.01657	2.3267	9.90138e-07	4.17757	2.06266
Hydroxycotinine	1.01548e-05	2.14062	1.09803	9.86211e-07	2.88903	1.53059
Homocystine (HCySSCyH)	0.000562216	0.467094	-1.09821	0.251403	0.818019	-0.289794
Homocysteic acid (HCy-SO3H)	9.59406e-08	0.0483672	-4.36983	0.00881856	1.4846	0.570076
homoCyS-SCy mixed SS	1.54201e-06	2.07549	1.05345	3.07198e-09	2.76208	1.46576
Hippuric Acid	0.00350163	0.413475	-1.27413	0.00379596	0.4386	-1.18902
hexacosanedioic acid	6.24286e-10	3.22012	1.68711	0.793741	0.962782	-0.0547186
Heptadecanoic Acid (margaric acid)	1.99222e-05	5.37646	2.42666	0.302061	0.813293	-0.298152
heneicosanoic acid	0.00040311	30.4633	4.929	0.0466413	0.457822	-1.12714
HCy-SS-G	0.0152573	0.237344	-2.07495	0.0340325	0.512827	-0.963457
H2SO4	6.98351e-05	0.0958068	-3.38373	0.058853	0.49283	-1.02084
Guanine	0.00151085	3.04622	1.60702	0.538152	0.89979	-0.15234
GTP	0.000588023	0.241855	-2.04779	0.926356	0.985963	-0.0203939
GSSG	1.26084e-06	0.425123	-1.23405	0.539108	0.950908	-0.0726216
GMP	5.13776e-07	0.184735	-2.43647	0.0200049	1.87254	0.904994
Glycosyl-serine	0.000102082	0.461398	-1.11592	0.393691	0.739596	-0.43519
Glycosyl-proline	2.04548e-07	0.0609649	-4.03588	1.67572e-05	2.96034	1.56576
Glycosyl-leucine	0.0352604	0.406905	-1.29724	0.412905	0.315558	-1.66402
Glycosyl-HomocySH	5.52838e-05	0.341931	-1.54822	0.000928424	0.38107	-1.39187
Glycosyl-GSH	0.0114366	0.334274	-1.5809	0.0920384	1.65416	0.726096
Glycosyl-Glutamic Acid	1.43481e-08	0.0389947	-4.68058	1.3433e-05	4.02418	2.00869
Glycosyl-cysteine	1.77546e-05	0.0589097	-4.08535	0.0108505	38.7146	5.27481
Glycosyl-alanine	1.86667e-07	0.361273	-1.46884	0.3314	0.902268	-0.148372
Glycolic acid	1.37128e-05	2.08574	1.06056	5.64316e-07	4.25547	2.08932
Glycocholic Acid	9.15006e-08	3.43456	1.78012	0.000266151	1.37119	0.45543
Glycerol	4.1222e-07	14.355	3.84348	6.28044e-06	7.18944	2.84588
Glutathione-succinated	1.68358e-06	0.450421	-1.15066	0.00855934	1.51064	0.595163
Glu-Cys	4.7094e-05	3.56361	1.83334	0.113623	0.832147	-0.26509
Glucosamine 6-Sulfate	0.00781207	0.390024	-1.35837	0.0129182	0.663385	-0.592081
Gluconic Lactone	1.87587e-05	3.61456	1.85382	0.704482	1.04925	0.0693595
Gluconic Acid	1.86057e-06	0.447229	-1.16092	2.37541e-06	5.35031	2.41962
Glucaric acid	9.01673e-08	0.261848	-1.9332	0.000442163	0.479135	-1.0615
GDP-Mannose	4.7171e-06	0.370457	-1.43262	0.00540804	1.37575	0.460219
GDP-Glucose	3.78408e-05	0.341566	-1.54976	0.0225337	1.48483	0.570299
GDP	1.45758e-06	0.203747	-2.29515	8.62942e-05	1.96982	0.978064
Galactaric Acid	6.07211e-08	0.194015	-2.36576	7.04305e-06	0.323559	-1.6279
Folic acid	2.26741e-05	0.128498	-2.96018	0.234746	0.537134	-0.896646
FGAR	4.05114e-06	0.47472	-1.07485	0.265302	0.93248	-0.100855
FGAM	2.2746e-05	0.401039	-1.31818	9.1792e-06	3.93852	1.97765
Ethylmalonic Acid	2.31217e-06	3.13657	1.64919	0.524788	0.892085	-0.164746
Eicosenoic acid	5.89721e-06	2.14365	1.10007	0.230084	0.876262	-0.190565
Eicosapentaenoic acid (20:5 n-3)	6.81221e-05	2.38645	1.25487	0.302223	0.86294	-0.212668
edta-Fe	0.000736718	18.8297	4.23494	0.65796	0.858865	-0.219496
dUMP	0.00616382	0.306373	-1.70664	0.662651	1.24809	0.319725
dUDP	0.000131489	2.04864	1.03467	0.000738355	0.725725	-0.462505
dTTP	1.82965e-05	0.311578	-1.68233	0.178715	0.826219	-0.275403
dTDP	1.82918e-08	0.130258	-2.94055	0.272498	1.58288	0.662556
D-Sorbitol	1.16635e-06	11.3215	3.50099	1.12271e-07	7.2161	2.85122
Docosahexaenoyl Ethanolamide	0.000245558	2.25701	1.17441	0.828144	0.954164	-0.0676903
Dioctyl Phthalate	2.71998e-07	3.89452	1.96145	0.555267	0.915148	-0.127923
Dihydroorotic Acid	1.17303e-06	15.9674	3.99706	0.435184	1.17549	0.233256
Dihydrofolic Acid (DHF)	9.49671e-06	0.247614	-2.01383	0.781582	0.919885	-0.120475
Diacetyl	2.9201e-07	2.94449	1.55802	0.158135	0.871527	-0.198383
D-Glyceraldehyde 3-phosphate	3.20167e-09	0.306498	-1.70605	6.95517e-10	14.3176	3.83972
D-Glucose-Cl-1	2.50485e-11	0.292774	-1.77214	0.900687	0.963348	-0.0538708
D-Glucose-1	2.55692e-08	4.16817	2.05941	0.913419	0.971968	-0.041019
DG(36:5)	0.00120594	2.43201	1.28215	0.282051	1.09839	0.135391
DG(33:3)	4.38882e-05	2.91251	1.54226	0.0130455	1.25747	0.330519
D-Fructose-HCl-1	0.000207163	15.1188	3.91827	0.191277	1.54564	0.628206
D-Fructose-HCl	3.21299e-08	19.7163	4.30132	0.580642	0.866577	-0.2066
D-Fructose-1	3.31959e-10	56.0291	5.80811	0.834662	1.04186	0.0591649
D-Fructose 1,6-bisphosphate	5.28681e-05	0.191644	-2.3835	0.000517799	2.09198	1.06487
D-Fructose	1.73643e-07	17.3582	4.11755	0.368437	0.790374	-0.339393
D-Erythrose	1.2479e-09	6.29426	2.65404	0.996761	0.999105	-0.00129126
Deoxyuridine	0.000215597	2.70868	1.43759	0.0626199	0.626424	-0.674788
Deoxycholic acid	1.46755e-05	3.9322	1.97534	0.0622094	1.5337	0.617015
dATP	8.95224e-06	0.0292777	-5.09406	0.401184	0.541209	-0.885741
D12-Prostaglandin J2	7.84032e-07	3.83105	1.93774	0.084194	0.600832	-0.734966
Cytidine diphosphate choline (CDPcholine)	1.33222e-05	0.294223	-1.76502	1.06257e-07	0.13984	-2.83815
Cytidine diphosphate (CDP)	5.15031e-07	0.206405	-2.27645	0.00583862	1.43152	0.517552
Cytidine	0.023812	0.117408	-3.0904	0.00143773	0.156785	-2.67314
Cysteine-S-sulfonic acid (CySSO3H)	0.00648438	3.84651	1.94355	0.0507885	0.332786	-1.58734
Cysteic Acid (CySO3H)	4.36946e-05	0.27196	-1.87853	0.000160667	0.659283	-0.601029
Cys-Gly	2.34671e-06	5.48967	2.45672	2.81392e-06	2.7213	1.44429
CTP	0.000844808	0.372081	-1.42631	0.00689967	0.7	-0.514574
Creatinine	0.000109397	3.49786	1.80647	0.0474901	1.36441	0.448282
CMP-N-acetylneuraminic acid-1	1.98747e-06	0.353461	-1.50038	0.482524	1.07704	0.107069
CMP-N-acetylneuraminic acid	6.35919e-06	0.343155	-1.54307	0.771596	1.01969	0.0281283
Citrulline	0.000270819	0.47548	-1.07254	1.25186e-05	0.514826	-0.957844
cis-Aconitic acid	3.46872e-07	0.45297	-1.14251	0.0283641	1.31813	0.39849
Cholic Acid	7.95338e-07	8.77365	3.13318	0.0136498	1.54849	0.630857
Cholesteryl Palmitic Acid	3.50635e-06	7.4034	2.88819	0.145584	0.83109	-0.266924
Cholesteryl Acetate	4.62917e-07	3.75087	1.90722	0.557573	0.924782	-0.112815
Cholesterol	3.08631e-11	11.4353	3.51542	0.295936	0.896647	-0.157387
Chenodeoxycholate	1.63465e-06	4.01616	2.00582	0.0334752	1.58137	0.661174
CE(18:1(9Z))	0.000603799	10.9903	3.45815	0.127668	0.68303	-0.549979
CE(16:1(9Z))	2.35199e-06	7.89861	2.9816	0.114692	0.780823	-0.356933
CE(15:0)	3.06658e-10	27.4584	4.77918	0.739429	1.05856	0.0821095
Carnosine	4.52658e-07	0.0545909	-4.19519	0.674854	1.31541	0.395507
CAIR	7.01374e-07	12.4244	3.63511	0.00491235	1.61463	0.691203
C8 Dihydroceramide	3.11269e-09	6.46593	2.69286	0.500269	0.924266	-0.11362
C8 Ceramide	3.56631e-06	3.28319	1.7151	0.0700552	0.757544	-0.400599
C-6 Ceramide	3.96218e-06	2.91704	1.5445	0.405293	0.870042	-0.200844
C2 Dihydroceramide	9.35725e-06	7.54929	2.91634	0.178135	0.798304	-0.324989
C12 Ceramide	3.29053e-09	5.62055	2.49071	0.709498	1.05874	0.082345
C10 Ceramide	3.92652e-05	3.13104	1.64664	0.725412	0.942391	-0.0856026
Butyryl-CoA	0.0409709	0.45771	-1.1275	0.0932464	0.684398	-0.547093
Behenic acid	0.00614695	3.26287	1.70614	0.0634311	0.536624	-0.898016
ATP	0.000200892	0.398042	-1.32901	0.247122	0.901607	-0.149429
Arginine	3.2401e-05	0.254484	-1.97435	0.01558	0.562114	-0.831065
Archidonoyl glycine	1.37618e-07	2.60002	1.37852	0.704588	0.94915	-0.0752925
Arachidonic acid	0.000526907	2.9258	1.54883	0.533416	0.801182	-0.319798
Arachidonamide	3.23521e-06	6.55658	2.71294	0.0180845	0.794166	-0.332488
Arachidic Acid	5.20102e-05	6.07849	2.60371	0.144509	0.668093	-0.581879
Anandamide (20:3,n-6)	3.64837e-07	3.36317	1.74982	0.372858	0.879027	-0.18602
Anandamide (18:2,n-6)	8.65554e-05	2.00394	1.00284	0.358659	0.870906	-0.199411
Anandamide (20:4, n-6)	2.1749e-06	2.95877	1.565	0.58584	0.910332	-0.135535
AMP	5.24157e-06	0.199942	-2.32235	7.1839e-05	1.76175	0.81701
Allantoin	0.00343376	0.41789	-1.2588	0.746615	0.944216	-0.082811
Ala-Ala	2.62649e-06	0.449797	-1.15265	0.474879	1.06516	0.0910722
AGGC (N-Acetyl-S-geranylgeranyl-L-cysteine )	2.18285e-06	2.49012	1.31622	0.309034	0.879395	-0.185417
Adrenoyl ethanolamide	3.92003e-06	3.50702	1.81024	0.820706	0.977606	-0.0326754
ADP-ribose-1,2-cyclic phosphate	0.00175919	0.215886	-2.21166	0.727504	0.881545	-0.181894
ADP-Ribose	1.45589e-07	0.23464	-2.09148	0.00230432	0.5579	-0.841922
ADP-Glucose	4.07019e-05	0.211144	-2.2437	0.0354281	0.793058	-0.334502
ADP	4.05339e-05	0.231589	-2.11036	0.0297508	1.29654	0.37467
Adenosine-	0.000219811	42.6549	5.41464	0.0870267	0.521933	-0.938064
Acetyl-farnesyl-cysteine	1.0139e-06	3.0892	1.62723	0.746718	0.960891	-0.057556
Acetyl-CoA	5.56414e-09	10.3525	3.37191	0.00544698	1.51418	0.598532
Acetylcholine	2.2465e-06	0.420248	-1.25069	0.0193663	1.95466	0.966919
Acetoin	1.05988e-08	2.62643	1.3931	0.0058616	1.25603	0.328873
Acetoacetic acid	4.42903e-11	14.7288	3.88056	0.416816	0.863513	-0.21171
9-dodecynoic acid	5.80083e-09	6.17108	2.62552	0.141363	0.473757	-1.07778
9,10-dihydroxyoctadecanoic acid	3.86488e-05	2.43656	1.28484	0.754575	0.958866	-0.0605995
8-dimethyl-nonanoic acid	0.00105742	2.3462	1.23033	0.0372684	0.457526	-1.12807
7-Nonadecenoic acid	0.00161371	2.14067	1.09806	0.39424	0.835592	-0.259129
7-Hoca	1.24054e-06	2.48866	1.31537	0.0385249	0.762298	-0.391574
5-Phosphoribosylglycinamide (GAR)	2.6115e-10	0.0937494	-3.41505	0.538817	0.671734	-0.574038
5-nitro-Trp	1.78742e-08	0.214925	-2.21809	0.034094	1.27246	0.34762
5-Methylcytidine	1.77833e-06	0.444686	-1.16914	0.00127051	0.617068	-0.696499
5-Hydroxyindole-3-acetic Acid (5HIAA)	0.00265103	0.121045	-3.04638	0.725215	1.14652	0.197263
5-Hydroxyhexanoic acid	6.03861e-05	11.2382	3.49033	0.0356748	0.559404	-0.838037
5-Aminopentanoate/5-Aminovaleric Acid	8.08803e-05	0.240028	-2.05872	0.000632333	0.56901	-0.813473
5-Acetylamino-6-amino-3-methyluracil	4.01345e-07	0.34871	-1.5199	0.186869	0.863809	-0.211216
5a-Allotetrahydrocortisol	0.000481682	2.95755	1.5644	0.221999	1.20706	0.271495
5,6-Dihydrouracil	2.4475e-06	4.44301	2.15154	0.000166561	2.21743	1.14889
4-Pregnen-20Î±-ol-3-one	1.67803e-05	3.19449	1.67558	0.300726	0.843182	-0.246084
4-Oxoproline	0.000140017	0.362562	-1.4637	0.60966	0.932326	-0.101093
4-Hydroxyphenylretinamide	8.93041e-07	2.95341	1.56238	0.2588	0.871056	-0.199163
4-Hydroxybenzaldehyde	0.00129728	2.94632	1.55891	0.0963124	0.74827	-0.418369
4-Hydroxy-2-oxoglutaric acid	3.27535e-07	0.0963229	-3.37598	1.17072e-05	0.309734	-1.6909
4-Aminobutanoic Acid (GABA)	0.000128539	0.448681	-1.15624	0.37775	1.08125	0.112703
3-Phospho-D-glycerate	6.5601e-06	0.296667	-1.75308	8.82009e-07	3.34166	1.74056
3-Mercaptopyruvic acid	0.000583633	9.38251	3.22997	0.00363035	3.41487	1.77183
3-Indoleacetic Acid (IAA)	0.0301645	4.68222	2.22719	0.356889	0.695031	-0.524852
3-Hydroxybutyric acid	1.85808e-06	3.45253	1.78765	0.681404	0.957131	-0.0632117
3-Dehydroshikimic Acid	4.0035e-05	3.786	1.92067	4.59085e-05	3.29741	1.72134
3,4-Dehydro-L-proline	0.000876704	0.444052	-1.1712	0.140349	1.28003	0.356173
2-Pyridylacetic acid	5.36196e-06	0.467871	-1.09582	3.20498e-06	4.58857	2.19805
2-Phosphoglyceric acid	6.68614e-06	0.297288	-1.75007	8.50245e-07	3.35306	1.74548
2-Methylhippuric acid	0.000273695	0.213759	-2.22594	0.0459546	0.776335	-0.365249
2-Methylcitric acid	7.65961e-06	0.428844	-1.22148	2.52741e-08	0.228899	-2.12721
2-Methylbutyrylglycine	5.84358e-07	0.477354	-1.06687	0.606095	1.04652	0.0656011
2-hydroxyStearic acid	7.26038e-06	3.10298	1.63365	0.162756	0.837341	-0.256112
2-hydroxypalmitic acid	0.000175874	2.69174	1.42854	0.0592948	0.747764	-0.419346
2-Hydroxymyristic acid	1.12379e-05	2.93688	1.55429	0.00672215	0.617834	-0.694708
2-Hexaprenyl-6-methoxyphenol	3.15535e-10	7.75586	2.95529	0.828357	1.04067	0.057519
2-Deoxyguanosine	0.000870436	3.51079	1.8118	0.0259694	1.82234	0.865792
2-Deoxyadenosine	0.00189089	2.13659	1.09531	0.00838484	1.74909	0.806605
2-Arachidonoylglycerol	6.8838e-07	3.50412	1.80905	0.69784	0.975987	-0.0350664
2-Aminophenol	8.10795e-05	0.0328474	-4.92808	0.359923	0.79105	-0.338159
2-Aminoisobutyric acid	2.83678e-07	0.236564	-2.07969	0.0203003	1.32964	0.41103
2-Aminobutyric Acid	3.99858e-07	0.221552	-2.17428	0.0351338	1.28187	0.358254
25-hydroxy-hexacosanoic acid	6.39064e-08	4.82423	2.2703	0.881746	1.01409	0.0201869
25-Hydroxycholesterol	2.08537e-09	4.59184	2.19907	0.0693219	1.39018	0.47527
24,25-Dihydroxyvitamin D3	1.15986e-06	2.23775	1.16205	0.626454	0.898164	-0.154949
2,4-Dihydroxypteridine (Lumazine)	2.52756e-05	2.92543	1.54865	0.144934	1.19459	0.256517
1-Phosphatidyl-D-myo-inositol	6.33876e-05	0.0384666	-4.70025	6.61854e-06	0.0326377	-4.93731
1-palmitoyl-2-oleoyl-sn-glycero-3-phosphocholine	3.982e-10	5.42814	2.44046	0.153233	1.06461	0.0903246
1-Monomyristin	1.21518e-05	2.84704	1.50946	0.0356004	0.788806	-0.342257
1-Lauroyl-rac-glycerol	3.96083e-05	2.38133	1.25177	0.0903454	0.698183	-0.518323
1-Hexadecyl-2-O-methyl-glycerol	1.53175e-08	3.41915	1.77364	0.017692	0.820198	-0.285957
18-HETE/18-Hydroxyarachidonic acid	5.12474e-11	7.02953	2.81343	0.236601	0.920421	-0.119634
16:0 PG	2.58695e-08	4.64557	2.21586	0.000268623	1.81703	0.861584
15-HETE	6.43016e-11	6.96152	2.7994	0.250011	0.922637	-0.116166
14,15-Dehydro-leukotriene B4	9.65808e-08	3.79518	1.92417	0.0713499	0.578588	-0.789392
13,16-Docosadienoic acid	0.000687844	2.83913	1.50545	0.101491	0.752933	-0.409407
12-Tridecenoic acid	0.00740314	2.05273	1.03755	0.00973471	0.538088	-0.894087
12-Hydroxydodecanoic Acid	0.000223711	2.34648	1.2305	0.00523212	0.492195	-1.0227
12-HEPE	0.000431025	3.33086	1.7359	0.243861	0.780974	-0.356654
12-Heneicosenoic acid	0.000224611	2.51417	1.33008	0.104822	0.751943	-0.411306
12,15-Heneicosadienoic acid	5.88548e-08	4.50752	2.17233	0.0850815	1.15132	0.203284
10-Pentadecenoic acid	3.49252e-05	3.58643	1.84255	0.0147499	0.536675	-0.89788
10-Nonadecenoic acid	0.000584558	2.54192	1.34592	0.719563	0.941539	-0.0869066
10-Heptadecenoic acid	0.00282581	2.72808	1.44789	0.128321	0.690778	-0.533706
1,3-Bisphosphoglyceric acid	7.62102e-05	0.0593287	-4.07513	0.67953	0.857506	-0.221782

## Sheet: Ext_Fig.2e
HCT116
Time(h)	Glu (Medium)			Glu + Fru (Medium)
0	200935	703210	-904144	-420847	-478546	899392
2	76982.7	537048	1467491	2575861	3525557	2550251
5	1297863	1670972	3221817	5601440	7839775	5641942
11	2944890	3642952	4644008	12416884	11252604	11519901
23	4494981	3964289	6050079	17225901	16093075	16252198
35	3374394	4148676	3658940	18188969	17163712	19537829
DLD1
Time(h)	Glu (Medium)			Glu + Fru (Medium)
0	-1988150	646959	1341192	-607433	957898	-350465
2	997204	1911439	1320764	829667	2624200	2794032
5	1803818	463760	1096695	2103553	2206407	5105547
11	-2963700	3509107	1584454	7954128	8289079	7239725
23	4513398	4180929	3220099	9171766	10918101	10577828
35	-66730.3	4419298	4355353	12870352	11786426	12324023

## Sheet: Ext_Fig.2f
RKO														RKO
														Unpaired t test
NAD+			NADH			NAD+/NADH				NAD+/NADH ratio (normalized)				P value	0.003
Glu	Glu + Fru		Glu	Glu + Fru		Glu	Glu + Fru			Glu	Glu + Fru			P value summary	**
1.58081e+07	1.67665e+07		1.13496e+06	560479		13.9284	29.9146			1.03889	2.23127			Significantly different (P < 0.05)?	Yes
1.85357e+07	1.48893e+07		1.33291e+06	349727		13.9062	42.5742			1.03723	3.17552			One- or two-tailed P value?	Two-tailed
1.70969e+07	1.26107e+07		1.08057e+06	278609		15.8221	45.263			1.18014	3.37608			t, df	t=3.887, df=10
1.73798e+07	1.62375e+07		1.5882e+06	1.07275e+06		10.9431	15.1363			0.816221	1.12899
1.59011e+07	1.91275e+07		1.25396e+06	543999		12.6807	35.1609			0.945826	2.62258			How big is the difference?
1.71724e+07	1.95367e+07		1.30434e+06	842394		13.1656	23.1918			0.981995	1.72983			Mean of column A	1
														Mean of column B	2.377
HCT8														Difference between means (B - A) ± SEM	1.377 ± 0.3543
														95% confidence interval	0.5879 to 2.167
NAD+			NADH			NAD+/NADH				NAD+/NADH ratio (normalized)				R squared (eta squared)	0.6018
Glu	Glu + Fru		Glu	Glu + Fru		Glu	Glu + Fru			Glu	Glu + Fru
3.56984e+07	2.9523e+07		88915.4	18795.8		401.49	1570.72			0.527979	2.06557			F test to compare variances
3.8721e+07	3.35797e+07		53092.9	33487.7		729.31	1002.75			0.959078	1.31867			F, DFn, Dfd	51.03, 5, 5
3.1318e+07	3.73157e+07		39204.4	19615.2		798.84	1902.38			1.05051	2.50172			P value	0.0005
3.21265e+07	3.66962e+07		34290.4	18779.2		936.9	1954.09			1.23207	2.56972			P value summary	***
3.66769e+07	3.07869e+07		39201.3	22863.7		935.6	1346.54			1.23036	1.77077			Significantly different (P < 0.05)?	Yes
														Data analyzed
														Sample size, column A	6
														Sample size, column B	6
														HCT8
														Unpaired t test
														P value	0.0044
														P value summary	**
														Significantly different (P < 0.05)?	Yes
														One- or two-tailed P value?	Two-tailed
														t, df	t=3.921, df=8
														How big is the difference?
														Mean of column A	1
														Mean of column B	2.045
														Difference between means (B - A) ± SEM	1.045 ± 0.2666
														95% confidence interval	0.4306 to 1.660
														R squared (eta squared)	0.6578
														F test to compare variances
														F, DFn, Dfd	3.255, 4, 4
														P value	0.2794
														P value summary	ns
														Significantly different (P < 0.05)?	No
														Data analyzed
														Sample size, column A	5
														Sample size, column B	5
