# Supplementary material for: Fructose and glucose from sugary drinks enhance colorectal cancer metastasis via SORD
Source: Nat Metab. 2025 Sep 19;7(10):2018–32. doi: 10.1038/s42255-025-01368-w (PMC12552132; doi:10.1038/s42255-025-01368-w)
Supplement: Supplementary file 8 — Statistical source data. [file 42255_2025_1368_MOESM8_ESM.xlsx]

## Sheet: Ext_Fig.3a
GSE 41258	SORD
					Ordinary one-way ANOVA
Normal	Primary Tumor	Metastatic Tumor			Number of families	1
137	308	247			Number of comparisons per family	3
115	269	237			Alpha	0.05
116	234	241
59.5	217	257			Tukey's multiple comparisons test	Mean Diff.	95.00% CI of diff.	Below threshold?	Summary	Adjusted P Value
117	198	236			Normal vs. Primary T	-167.6	-205.4 to -129.7	Yes	****	<0.0001	A-B
122	408	226			Normal vs. Metastatic T	-174.1	-218.8 to -129.3	Yes	****	<0.0001	A-C
67.2	209	201			Primary T vs. Metastatic T	-6.48	-41.38 to 28.41	No	ns	0.9	B-C
111	397	273
398	218	262			Test details	Mean 1	Mean 2	Mean Diff.	SE of diff.	n1	n2	q	DF
101	154	209			Normal vs. Primary T	112.6	280.2	-167.6	16.07	54	185	14.75	303
48	189	271			Normal vs. Metastatic T	112.6	286.7	-174.1	19	54	67	12.95	303
144	411	199			Primary T vs. Metastatic T	280.2	286.7	-6.48	14.82	185	67	0.6186	303
62.9	263	245
37.9	293	521			Compact letter display
67.2	297	217			Metastatic T	A
91.1	172	217			Primary T	A
127	123	253			Normal	B
54.6	262	498
99.9	149	226
91.1	140	354
146	261	279
105	352	237
116	339	360
127	200	543
130	203	477
118	137	208
135	37.1	715
129	202	403
90.4	143	441
90.7	120	219
115	373	153
93.9	249	188
96.8	282	188
125	252	265
77.4	292	344
122	193	298
119	148	269
131	163	289
108	129	142
105	239	223
85.8	248	336
80.4	187	451
190	293	176
130	338	408
108	263	300
181	202	731
180	287	313
80.2	437	180
80.6	359	203
112	316	228
88.5	362	259
108	312	463
105	162	242
105	165	184
	299	316
	202	257
	202	369
	297	300
	230	188
	351	246
	249	362
	271	105
	265	261
	308	81.9
	447	210
	328	209
	373	198
	167
	309
	145
	331
	235
	218
	212
	200
	449
	457
	277
	394
	177
	208
	238
	135
	254
	230
	327
	324
	275
	403
	326
	449
	307
	248
	265
	371
	538
	245
	346
	333
	364
	372
	161
	483
	138
	170
	242
	467
	168
	250
	386
	286
	294
	542
	572
	640
	221
	141
	325
	219
	420
	279
	206
	316
	266
	271
	118
	287
	174
	135
	358
	192
	320
	231
	241
	296
	416
	455
	95.8
	159
	297
	264
	232
	119
	175
	246
	378
	448
	317
	308
	179
	551
	326
	257
	245
	586
	289
	401
	378
	307
	289
	244
	226
	290
	209
	231
	197
	269
	143
	643
	282
	391
	224
	311
	343
	198
	234
	294
	184
	616
	290
	277
	237
	269
	311
	285

## Sheet: Ext_Fig.3b
					Ordinary one-way ANOVA
Normal	Primary T	Metastatic T			Number of families	1
11.0278	11.1054	12.4116			Number of comparisons per family	3
11.1073	12.2728	12.8077			Alpha	0.05
11.2518	12.6628	12.5719
10.9098	12.119	13.526			Tukey's multiple comparisons test	Mean Diff.	95.00% CI of diff.	Below threshold?	Summary	Adjusted P Value
11.3307	12.3199	12.1395			Normal vs. Primary T	-0.7522	-1.214 to -0.2903	Yes	***	0.0008	A-B
11.1677	11.7512	11.7911			Normal vs. Metastatic T	-1.198	-1.660 to -0.7364	Yes	****	<0.0001	A-C
11.1693	11.6787	12.1668			Primary T vs. Metastatic T	-0.4461	-0.7917 to -0.1005	Yes	**	0.0087	B-C
	11.381	12.3628
	11.841	12.5593			Test details	Mean 1	Mean 2	Mean Diff.	SE of diff.	n1	n2	q	DF
	12.3924	12.1044			Normal vs. Primary T	11.14	11.89	-0.7522	0.1897	7	18	5.606	40
	11.5715	11.1091			Normal vs. Metastatic T	11.14	12.34	-1.198	0.1897	7	18	8.931	40
	11.8857	12.1614			Primary T vs. Metastatic T	11.89	12.34	-0.4461	0.142	18	18	4.443	40
	12.1799	12.0004
	11.386	12.0108			Compact letter display
	11.7486	12.3714			Metastatic T	A
	11.6827	12.616			Primary T	B
	12.1005	12.9797			Normal	C
	11.9396	12.3583

## Sheet: Ext_Fig.3c
					Ordinary one-way ANOVA
Normal	Primary T	Metastatic T			Number of families	1
8.39385	9.02923	8.8237			Number of comparisons per family	3
8.56452	8.88544	9.53833			Alpha	0.05
8.97814	8.91838	9.35818
9.02657	8.88782	9.1254			Tukey's multiple comparisons test	Mean Diff.	95.00% CI of diff.	Below threshold?	Summary	Adjusted P Value
8.91928	8.57781	9.16437			Normal vs. Primary T	-0.3065	-0.5006 to -0.1124	Yes	***	0.0009	A-B
9.18425	8.80915	8.52659			Normal vs. Metastatic T	-0.3609	-0.5597 to -0.1622	Yes	***	0.0001	A-C
8.59833	9.15331	9.17772			Primary T vs. Metastatic T	-0.05449	-0.2403 to 0.1313	No	ns	0.7637	B-C
8.87569	8.75892	9.20232
9.21635	8.5758	9.10787			Test details	Mean 1	Mean 2	Mean Diff.	SE of diff.	n1	n2	q	DF
8.08782	8.68816	9.04388			Normal vs. Primary T	8.635	8.941	-0.3065	0.08121	23	30	5.337	77
8.51474	9.00062	9.22293			Normal vs. Metastatic T	8.635	8.996	-0.3609	0.08315	23	27	6.139	77
8.61193	8.87028	9.18749			Primary T vs. Metastatic T	8.941	8.996	-0.05449	0.07773	30	27	0.9913	77
8.04444	9.0547	8.94199
8.47323	9.50985	8.9638
9.01543	9.26449	8.83015
8.8115	8.99001	8.99203
8.32304	9.21179	8.54685
8.54856	9.10518	9.10858
8.33399	9.12043	8.71841
8.2053	8.69467	8.84909
8.25295	9.03196	8.53152
8.73487	8.70139	9.21582
8.8885	9.72431	8.71433
	8.71003	8.98539
	9.2466	9.18033
	8.98508	8.95421
	8.72961	8.87733
	8.28985
	8.83531
	8.88145

## Sheet: Ext_Fig.3d
					Ordinary one-way ANOVA
Normal	Primary T	Metastatic T			Number of families	1
288.515	668.301	1531.72			Number of comparisons per family	3
320.328	1209.02	890.226			Alpha	0.05
344.825	599.527	578.395
266.378	386.353	466.433			Tukey's multiple comparisons test	Mean Diff.	95.00% CI of diff.	Below threshold?	Summary	Adjusted P Value
252.611	980.7	1530.5			Normal vs. Primary T	-559.1	-807.6 to -310.7	Yes	****	<0.0001	A-B
314.737	524.584	674.673			Normal vs. Metastatic T	-525.1	-776.7 to -273.6	Yes	****	<0.0001	A-C
397.115	728.178	787.342			Primary T vs. Metastatic T	34.03	-211.0 to 279.0	No	ns	0.9402	B-C
158.58	1366.56	1691.21
105.808	511.559	501.836			Test details	Mean 1	Mean 2	Mean Diff.	SE of diff.	n1	n2	q	DF
124.147	626.506	1055.81			Normal vs. Primary T	238.5	797.6	-559.1	103.1	18	20	7.67	54
311.394	1014.75	505.825			Normal vs. Metastatic T	238.5	763.6	-525.1	104.4	18	19	7.115	54
109.953	521.612	850.57			Primary T vs. Metastatic T	797.6	763.6	34.03	101.7	20	19	0.4733	54
210.032	703.605	512.468
166.977	1148.95	463.713			Compact letter display
228.006	1738.08	604.366			Primary T	A
213.749	836.127	605.071			Metastatic T	A
238.157	484.274	268.001			Normal	B
241.835	517.388	452.64
	811.147	538.004
	575.714

## Sheet: Ext_Fig.3e
					Ordinary one-way ANOVA
Normal	Primary T	Metastatic T			Number of families	1
5.5	7.4	7.8			Number of comparisons per family	3
3.9	45.9	25.3			Alpha	0.05
4.2	23.3	27.6
6.7	17.7	18.2			Tukey's multiple comparisons test	Mean Diff.	95.00% CI of diff.	Below threshold?	Summary	Adjusted P Value
9.6	31.5	22.8			Normal vs. Primary T	-16.01	-22.22 to -9.796	Yes	****	<0.0001	A-B
7.9	33.8	32.8			Normal vs. Metastatic T	-32.63	-42.10 to -23.17	Yes	****	<0.0001	A-C
41.3	21.9	14			Primary T vs. Metastatic T	-16.63	-25.71 to -7.538	Yes	****	<0.0001	B-C
43	22.3	16.2
53.9	18.4	6			Test details	Mean 1	Mean 2	Mean Diff.	SE of diff.	n1	n2	q	DF
26.2	9.8	24.4			Normal vs. Primary T	13.41	29.42	-16.01	2.642	161	233	8.57	446
28.8	16.9	6.9			Normal vs. Metastatic T	13.41	46.04	-32.63	4.026	161	55	11.46	446
26.9	11.4	14.3			Primary T vs. Metastatic T	29.42	46.04	-16.63	3.864	233	55	6.084	446
40.3	16.5	27.9
23	15.9	19.9			Compact letter display
28	26.2	11			Metastatic T	A
18.8	55.1	23.3			Primary T	B
16.3	117	25.6			Normal	C
38.2	120.3	36.9
59.8	110.3	9.3
35.7	132.9	60.5
33.2	116	78.8
15.5	142.9	42.8
14.4	93.9	36.6
38.4	94	29.8
23.4	91.6	61.7
21.3	92.6	68
30	94.3	57.4
26.9	85.2	59.7
12.6	86.1	51.9
20.7	85.2	62.1
24	78.9	26.5
3.1	2.5	40.3
22.3	0	68.1
2.7	12.1	39.5
4.1	13.7	109
11.9	12.8	17.3
10.6	25.4	43
3.8	35.8	59.2
1	14.8	74.3
1.7	54.2	75.1
0.9	13	31.9
2.8	13.5	314.5
1.6	43.6	41.1
1.3	9	27
2.2	52.1	46.2
2.6	14.2	38.9
2.3	29.8	42.7
3.1	43.7	77.2
1.6	5.8	158
6.6	58.6	37.8
8.1	73.1	76
7	29.9	77.5
6.2	27.6	13.5
3.5	75.5	7.9
4.5	17.9	10.4
5	47.9
1.9	55.8
3.8	71.9
3.8	43.4
4	42
1.3	35.2
2.9	45
2	24.7
2.8	77.5
3.5	89.9
0.5	22.5
4.1	18.5
3.7	15.7
2.2	10
4.1	30.8
2.6	13.3
0.8	36
29.1	19.6
3.9	24.6
54.8	24.1
15.989	34.8
0	15.9
117.009	37.3
4.74578	22
7.31147	19.4
14.248	13.7
14.081	37.4
8.88102	16.8
9.63696	38.1
6.6712	21.8
5.78924	15.2
12.1622	17.4
10.9103	22.6
9.1772	42
5.20856	15.9
4.81812	22.3
13.6327	23.4
5.18837	22.4
5.01284	15.9
7.9438	12.6
9.4214	22.6
9.39611	16.4
13.4676	20.2
13.8739	18.9
22.8605	21.7
13.5225	22.4
10.8905	17.1
11.9145	28.7
12.9637	21.9
10.7067	24.6
12.8333	38.8
10.2986	30.1
9.84486	23
8.36438	22
9.5496	11.8
8.82614	14.2
8.62983	12.4
5.62851	26
8.13296	33.4
15.7626	18.4
10.286	23.5
6.48578	44
9.15796	14.5
9.0894	30
7.26247	11
8.15306	13
6.53618	6.8
12.952	14.5
15.2281	12.6
9.00183	29.6
9.39666	9.8
7.96286	12.1
12.1593	15.9
20.9191	14.5
15.9346	14
23.6636	3.6
11.4573	12.1
23.9197	7.8
7.65843	14.5
23.7288	17.4
16.3639	12.8
20.9191	16.8
7.65843	7.1
23.5097	10.1
16.3639	68.3
15.9346	18.6
17.0779	8
17.1133	13.5
16.0687	29.6
17.8201	12
11.7261	15.9
17.7893	10.2
14.2943	19
13.9419	13.9
13.0038	9.7
8.2215	17.5
6.519	16.5
19.7386	19.8
15.0915	4
13.6185	11.6
13.294	18.1
13.1518	8.6
13.8393	10.6
14.951	37.8
6.7964	12.4
7.25642	5.6
	15.5
	20.3
	37.6
	4.9
	11.3
	10.5
	16.4
	45.5
	57.5
	19.9
	9.2
	53.9
	9.1
	22.7
	0.7
	12.2
	34.4
	20.6
	14.1
	19.2
	12.7
	7.5
	7
	54.9
	18
	7.7
	26.9
	29.7
	8.5
	29.2
	14.8
	14.4
	45.3
	45.6
	14.9
	46.1
	52.1
	16.4
	4.6
	32.9
	23.2
	18
	15.9
	26.3
	13.9
	50.4
	46.7
	41.8
	28.8
	86
	33.4
	20
	64.9
	32.1
	20.8
	30.7
	7.4
	45.9
	23.3
	17.7
	31.5
	33.8
	21.9
	22.3
	18.4
	9.8
	16.9
	11.4
	16.5
	15.9
	26.2
	55.1

## Sheet: Ext_Fig.3f
					Ordinary one-way ANOVA
Normal	Primary T	Metastatic T			Number of families	1
7.15413	3.00161	110.863			Number of comparisons per family	3
8.67431	46.2334	15.5634			Alpha	0.05
6.0931	26.3201	41.6392
16.1465	7.16989	59.4628			Tukey's multiple comparisons test	Mean Diff.	95.00% CI of diff.	Below threshold?	Summary	Adjusted P Value
16.4549	33.3414	76.228			Normal vs. Primary T	-22.88	-33.25 to -12.51	Yes	****	<0.0001	A-B
23.5481	35.8013	76.686			Normal vs. Metastatic T	-53.85	-71.62 to -36.08	Yes	****	<0.0001	A-C
9.61681	10.7579	31.7529			Primary T vs. Metastatic T	-30.96	-47.81 to -14.12	Yes	****	<0.0001	B-C
23.3909	10.7718	309.674
4.8123	7.55945	42.07			Test details	Mean 1	Mean 2	Mean Diff.	SE of diff.	n1	n2	q	DF
23.0866	2.58904	26.3831			Normal vs. Primary T	11.04	33.92	-22.88	4.395	74	137	7.362	229
13.7884	4.30085	38.1165			Normal vs. Metastatic T	11.04	64.89	-53.85	7.533	74	21	10.11	229
16.0351	5.72056	39.0576			Primary T vs. Metastatic T	33.92	64.89	-30.96	7.14	137	21	6.133	229
4.52476	6.24344	39.7923
23.8192	7.1938	74.3049			Compact letter display
13.1479	28.2168	159.637			Metastatic T	A
12.504	56.7439	33.9333			Primary T	B
12.9647	46.2071	76.8173			Normal	C
13.3454	45.3374	76.2137
15.3561	13.9627	16.6103
16.0521	44.3085	9.31873
10.6106	46.5928	8.49065
16.7525	16.9906
13.8003	4.37835
14.0139	30.1233
12.0776	20.8608
7.80157	15.5795
6.3112	15.6378
22.0905	29.6141
15.6818	12.2804
13.0556	48.5496
13.1481	41.5359
13.6975	40.902
12.0891	23.7143
12.6763	85.8144
5.06837	24.9648
3.82645	23.6045
1.77206	72.097
18.8477	37.3888
4.89758	25.6501
60.0995	36.4824
3.49151	115.765
6.57993	118.941
12.5269	104.283
12.8439	127.782
6.07182	111.511
7.96862	140.389
6.88453	91.4732
4.15407	91.1829
8.81468	90.4127
8.69295	89.4462
6.76563	91.5826
3.433	83.4411
5.05915	84.886
9.53877	84.1854
2.68904	76.028
4.34125	12.7588
6.23621	9.82023
6.19813	24.6427
7.11088	26.1159
10.323	13.0751
10.6116	35.1033
16.0897	10.9755
11.2312	11.222
7.36871	45.3002
8.44062	6.22174
10.7833	47.1865
8.90456	10.1544
9.08818	22.4932
6.93856	44.0704
7.77633	3.50492
6.00856	46.508
7.09122	60.0802
4.07634	21.7278
3.96959	27.655
	76.5597
	14.5894
	37.3964
	56.3721
	72.6355
	44.6503
	42.5145
	35.9276
	45.6956
	16.7854
	79.9561
	90.6322
	22.6117
	18.7793
	9.86897
	23.8436
	17.6682
	19.0539
	25.6696
	27.6043
	12.3346
	37.9223
	17.4519
	15.193
	9.4256
	29.5522
	10.9714
	40.5081
	13.98
	11.2763
	18.9395
	16.9063
	43.5666
	15.0072
	15.4481
	19.1185
	14.2383
	10.7298
	9.68745
	15.6542
	12.6122
	20.3612
	12.0099
	15.8432
	16.7093
	13.1524
	20.198
	16.4298
	15.6459
	25.1938
	20.8674
	19.917
	14.7317
	10.3497
	9.80898
	9.08022
	20.4199
	24.6911
	16.079
	25.9754
	31.2389
	13.1099
	31.7142

## Sheet: Ext_Fig.3g
Non-tumor	Tumor			Unpaired t test
783.648	1837.8			P value	<0.0001
608.477	1748.93			P value summary	****
1289.77	643.514			Significantly different (P < 0.05)?	Yes
895.101	350.954			One- or two-tailed P value?	Two-tailed
611.798	796.337			t, df	t=6.213, df=660
733.111	125.68
870.298	246.231			How big is the difference?
872.835	453.311			Mean of column A	816.3
540.826	230.845			Mean of column B	480.9
572.138	1546.89			Difference between means (B - A) ± SEM	-335.4 ± 53.99
456.054	224.528			95% confidence interval	-441.4 to -229.4
795.429	254.347			R squared (eta squared)	0.05525
533.644	261.791
609.098	463.634			F test to compare variances
1112.24	124.578			F, DFn, Dfd	2.751, 610, 50
1087.57	472.14			P value	<0.0001
831.937	260.317			P value summary	****
543.694	207.519			Significantly different (P < 0.05)?	Yes
716.919	402.87
857.604	376.348			Data analyzed
743.651	647.943			Sample size, column A	51
778.433	526.517			Sample size, column B	611
835.684	622.047
983.36	556.522
685.554	175.576
524.858	409.704
939.861	532.005
1041.95	588.263
742.366	589.193
1025.57	995.757
1007.31	414.455
1031.17	1396.23
898.704	161.085
1152.09	648.305
546.386	635.484
644.414	253.744
669.372	147.688
600.51	155.345
1135.79	633.212
1116.56	851.459
570.804	240.078
945.598	650.748
732.664	1352.21
818.416	733.402
499.341	804.872
442.457	547.726
1225.85	621.496
934.569	902.699
826.299	618.424
1391.59	103.732
816.941	648.899
	403.226
	510.615
	173.768
	140.236
	214.242
	108.99
	458.558
	615.726
	123.232
	203.438
	408.74
	327.753
	178.958
	350.757
	117.747
	558.188
	163.7
	617.361
	379.69
	278.728
	443.682
	162.205
	458.166
	741.946
	509.554
	509.098
	1005.19
	681.447
	547.945
	388.585
	813.3
	282.956
	693.139
	666.746
	452.599
	276.989
	117.92
	221.561
	519.304
	227.511
	64.1857
	539.984
	36.3336
	321.986
	189.368
	1475.79
	194.754
	429.373
	263.785
	172.733
	302.601
	368.599
	564.682
	493.318
	226.836
	207.529
	299.231
	196.483
	228.831
	471.509
	337.195
	192.814
	482.495
	236.534
	701.706
	2366.87
	347.093
	341.53
	888.771
	561.753
	701.269
	783.094
	803.653
	246.181
	1685.44
	518.84
	388.509
	385.586
	480.044
	555.943
	1554.66
	621.35
	211.652
	497.274
	751.682
	439.297
	457.893
	344.473
	460.273
	188.57
	62.6623
	197.732
	121.669
	226.183
	86.2842
	216.099
	182.399
	332.644
	1147.88
	126.989
	231.886
	371.095
	153.083
	148.513
	1286.03
	870.023
	83.6763
	503.303
	306.676
	294.487
	77.4069
	46.7922
	100.258
	1237.52
	2351.95
	228.628
	91.9884
	788.672
	459.143
	568.032
	1497.25
	706.485
	698.193
	155.974
	416.097
	195.503
	595.79
	273.546
	865.368
	521.658
	151.517
	69.7911
	222.576
	689.512
	575.634
	1424.47
	460.71
	593.545
	1285.13
	612.613
	1067.83
	1333.05
	182.975
	583.827
	935.536
	735.047
	1530.37
	631.393
	736.044
	1142.33
	199.638
	233.056
	493.48
	1105.46
	275.108
	271.155
	536.093
	414.493
	527.25
	274.383
	462.277
	342.19
	558.183
	260.87
	374.683
	269.78
	357.2
	852.514
	471.207
	737.009
	292.639
	669.248
	369.159
	100
	95.8283
	87.5161
	339.73
	562.558
	990.345
	216.078
	1602.84
	285.258
	552.117
	562.721
	484.731
	1762.32
	169.938
	157.895
	140.996
	210.438
	563.299
	442.533
	467.038
	175.079
	1298.92
	355.274
	192.809
	52.5869
	502.175
	53.4204
	1160.97
	1824.11
	239.531
	1612.85
	80.0654
	412.672
	265.072
	154.398
	576.992
	577.048
	251.575
	284.017
	40.2496
	403.479
	407.173
	561.66
	1848.92
	120.595
	1350.31
	799.184
	195.094
	62.7081
	673.623
	185.304
	224.414
	311.16
	145.539
	710.941
	312.304
	373.667
	400.254
	466.776
	454.842
	786.273
	147.36
	547.405
	295.751
	258.809
	70.1599
	462.655
	1498.63
	621.175
	1218.05
	321.438
	153.176
	184.743
	177.97
	348.72
	289.483
	528.128
	465.8
	641.554
	74.9117
	226.797
	344.313
	162.806
	1097.13
	310.921
	732.852
	407.743
	645.903
	413.589
	110.18
	898.251
	686.328
	538.061
	795.01
	167.36
	291.623
	1882.05
	124.507
	1214.59
	308.057
	636.641
	691.397
	377.708
	252.876
	562.817
	381.914
	1107.14
	1194.39
	644.731
	787.378
	281.812
	83.4798
	252.166
	1248.05
	224.09
	1120.22
	478.53
	63.2997
	264.687
	716.782
	556.873
	896.65
	712.992
	291.963
	1653.53
	419.382
	582.446
	598.505
	1064.74
	894.298
	912.22
	584.191
	496.222
	446.927
	182.461
	192.366
	150.454
	614.59
	51.3657
	654.525
	147.564
	93.4919
	107.285
	85.9052
	1089.89
	51.9066
	155.954
	85.0943
	120.359
	402.663
	35.8393
	174.757
	56.4716
	209.699
	114.644
	100.459
	126.087
	135.892
	22.9091
	985.476
	350.886
	391.086
	240
	836.502
	749.366
	1584.83
	785.12
	459.919
	223.041
	746.639
	935.465
	456.356
	269.655
	579.283
	310.305
	751.457
	429.48
	240.065
	257.563
	455.897
	184.298
	487.716
	787.27
	538.243
	334.498
	384.236
	77.7544
	1339.18
	288.922
	392.97
	349.285
	92.545
	1306.94
	112.507
	189.065
	333.468
	262.353
	140.791
	168.252
	678.912
	1224.12
	469.773
	422.471
	140.453
	221.293
	470.858
	527.174
	272.926
	238.419
	328.101
	57.3761
	203.818
	264.882
	312.332
	62.1931
	227.139
	240.315
	209.731
	34.0599
	85.7279
	323.096
	1227.38
	387.334
	364.559
	1151.56
	542.775
	431.147
	218.299
	295.079
	347.029
	814.556
	95.2788
	504.092
	503.275
	495.393
	899.365
	469.971
	201.258
	231.938
	570.521
	330.678
	1157.25
	208.29
	299.4
	444.217
	220.14
	174.612
	427.643
	239.956
	351.622
	654.335
	668.786
	469.098
	519.041
	242.855
	645.647
	888.891
	372.651
	548.961
	359.63
	459.473
	429.566
	572.78
	292.928
	1274.6
	406.448
	132.004
	334.71
	200.668
	195.642
	341.058
	286.184
	181.031
	265.315
	1016.82
	485.471
	661.953
	277.934
	153.55
	551.719
	614.05
	952.512
	788.423
	726.969
	350.992
	177.924
	193.427
	517.518
	262.241
	468.053
	413.882
	947.933
	278.314
	191.059
	264.692
	250.533
	847.257
	435.538
	356.822
	309.976
	188.604
	319.31
	416.308
	330.311
	228.265
	324.472
	612.182
	504.748
	534.233
	350.113
	472.841
	466.809
	867.936
	430.053
	391.266
	213.368
	104.933
	819.809
	548.227
	458.735
	1539.3
	560.232
	196.754
	1970.96
	406.048
	263.684
	336.721
	861.042
	571.832
	234.534
	394.444
	126.862
	274.211
	526.114
	1029.31
	340.431
	445.537
	490.375
	356.609
	313.536
	354.587
	251.966
	2119.55
	190.524
	158.061
	140.62
	625.974
	339.597
	149.973
	535.329
	99.2161
	179.073
	474.867
	343.149
	190.292
	959.675
	291.861
	331.083
	86.0725
	112.264
	301.577
	261.772
	277.425
	50.2602
	416.797
	224.988
	981.679
	184.968
	79.9836
	108.19
	565.013
	310.914
	50.9744
	146.037
	384.52
	897.396
	123.789
	269.265
	294.932
	621.056
	1049.46
	225.391
	113.85
	619.277
	541.813
	403.901
	931.452

## Sheet: Ext_Fig.3h
Normal	Primary T	Metastatic T			Ordinary one-way ANOVA
163	45.4	40.8			Number of families	1
166	116	48.7			Number of comparisons per family	3
119	227	41.2			Alpha	0.05
164	226	36.9
171	121	50.7			Tukey's multiple comparisons test	Mean Diff.	95.00% CI of diff.	Below threshold?	Summary	Adjusted P Value
151	90.1	52.5			Normal vs. Primary T	27.48	3.877 to 51.09	Yes	*	0.0177	A-B
143	129	48.2			Normal vs. Metastatic T	44.56	16.63 to 72.49	Yes	***	0.0006	A-C
159	174	74.5			Primary T vs. Metastatic T	17.08	-4.682 to 38.84	No	ns	0.1558	B-C
186	153	78.4
149	131	68.6			Test details	Mean 1	Mean 2	Mean Diff.	SE of diff.	n1	n2	q	DF
235	173	71.7			Normal vs. Primary T	167.4	139.9	27.48	10.02	54	186	3.878	304
116	101	83			Normal vs. Metastatic T	167.4	122.8	44.56	11.86	54	67	5.315	304
251	93	67.4			Primary T vs. Metastatic T	139.9	122.8	17.08	9.238	186	67	2.614	304
371	115	62.8
151	150	45.5			Compact letter display
154	255	82.8			Normal	A
142	129	156			Primary T	B
255	141	140			Metastatic T	B
133	99.7	87.2
209	125	259
136	157	109
171	128	119
170	61.2	225
170	96	152
163	212	227
133	205	147
144	105	378
127	92.7	71
181	120	144
156	153	60.8
148	87.3	66.8
183	125	45.6
160	136	23.4
124	200	61.8
136	182	84.5
170	112	124
164	127	212
171	80.9	50.2
150	125	106
153	72.5	52.3
162	198	92.6
130	186	107
173	81.8	93.6
216	130	153
153	181	127
118	102	199
199	137	172
141	67.4	183
179	120	181
158	135	160
234	118	78.2
125	137	70.9
183	171	143
170	172	156
	105	89.6
	75.9	187
	49	134
	161	170
	67.1	142
	216	173
	94.3	151
	279	211
	83.7	151
	52.9	156
	34.8	305
	136	294
	228	94.4
	110
	230
	192
	56.3
	98.4
	94.7
	114
	154
	84.4
	176
	103
	88.6
	174
	129
	211
	269
	137
	251
	51.1
	57.9
	155
	92.4
	160
	218
	135
	120
	231
	204
	59
	87.1
	170
	109
	133
	145
	63.5
	344
	200
	209
	298
	135
	142
	97.1
	90.6
	205
	159
	195
	120
	102
	184
	89.1
	457
	35.9
	218
	117
	235
	71.2
	44.7
	128
	215
	33.5
	71.6
	158
	127
	98.4
	103
	97.1
	134
	136
	60.8
	161
	154
	125
	134
	111
	122
	267
	212
	201
	96.6
	75.6
	46.9
	106
	117
	92.8
	79.8
	165
	65.6
	45
	95.2
	308
	201
	250
	267
	41.5
	85.8
	91.1
	176
	121
	255
	49.6
	83.5
	138
	112
	193
	68.8
	100
	106
	235
	173
	133
	153
	153
	222
	107
	124
	69.4
	399
	170
	99.3

## Sheet: Ext_Fig.3i
Normal	Primary T	Metastatic T			Ordinary one-way ANOVA
10.7859	10.7495	10.5449			Number of families	1
10.6074	10.6378	8.87782			Number of comparisons per family	3
10.7129	10.2457	9.24924			Alpha	0.05
10.7837	9.89513	10.1448
10.5517	10.6437	10.1479			Tukey's multiple comparisons test	Mean Diff.	95.00% CI of diff.	Below threshold?	Summary	Adjusted P Value
11.0807	10.6677	11.0478			Normal vs. Primary T	0.3895	-0.1727 to 0.9517	No	ns	0.2228	A-B
10.9625	10.0922	9.86274			Normal vs. Metastatic T	0.5645	0.002295 to 1.127	Yes	*	0.0489	A-C
	10.6883	10.8691			Primary T vs. Metastatic T	0.175	-0.2457 to 0.5957	No	ns	0.5736	B-C
	10.3114	10.0073
	9.03697	9.78214			Test details	Mean 1	Mean 2	Mean Diff.	SE of diff.	n1	n2	q	DF
	10.5083	10.8327			Normal vs. Primary T	10.78	10.39	0.3895	0.231	7	18	2.385	40
	10.5678	9.68039			Normal vs. Metastatic T	10.78	10.22	0.5645	0.231	7	18	3.456	40
	9.95001	10.7759			Primary T vs. Metastatic T	10.39	10.22	0.175	0.1729	18	18	1.431	40
	10.3932	9.99996
	10.2574	9.78472			Compact letter display
	10.5161	10.3597			Normal	A
	10.6956	10.7548			Primary T	A B
	11.2355	11.2211			Metastatic T	B

## Sheet: Ext_Fig.3j
Normal	Primary T	Metastatic T			Ordinary one-way ANOVA
588.263	357.883	344.754			Number of families	1
296.249	334.328	424.79			Number of comparisons per family	3
655.822	449.5	315.694			Alpha	0.05
448.483	542.82	193.597
491.188	339.426	415.621			Tukey's multiple comparisons test	Mean Diff.	95.00% CI of diff.	Below threshold?	Summary	Adjusted P Value
311.325	283.293	408.098			Normal vs. Primary T	12.48	-93.49 to 118.5	No	ns	0.9566	A-B
439.443	423.724	395.606			Normal vs. Metastatic T	54.98	-52.31 to 162.3	No	ns	0.4381	A-C
283.523	409.478	473.267			Primary T vs. Metastatic T	42.49	-62.00 to 147.0	No	ns	0.5926	B-C
461.474	205.419	312.953
574.756	229.409	255.816			Test details	Mean 1	Mean 2	Mean Diff.	SE of diff.	n1	n2	q	DF
329.533	313.986	561.006			Normal vs. Primary T	368.7	356.2	12.48	43.97	18	20	0.4015	54
241.897	355.828	214.959			Normal vs. Metastatic T	368.7	313.7	54.98	44.52	18	19	1.746	54
241.214	374.296	548.48			Primary T vs. Metastatic T	356.2	313.7	42.49	43.36	20	19	1.386	54
252.115	270.931	84.5084
397.936	255.101	84.8679			Compact letter display
172.902	724.546	287.72			Normal	A
265.976	287.798	298.556			Primary T	A
184.272	313.607	221.034			Metastatic T	A
	409.838	119.171
	242.856

[truncated: 2 more sheets: Ext_Fig.3k, Ext_Fig.3m]
