# Supplementary material for: Fructose and glucose from sugary drinks enhance colorectal cancer metastasis via SORD
Source: Nat Metab. 2025 Sep 19;7(10):2018–32. doi: 10.1038/s42255-025-01368-w (PMC12552132; doi:10.1038/s42255-025-01368-w)
Supplement: Supplementary file 9 — Statistical source data. [file 42255_2025_1368_MOESM9_ESM.xlsx]

## Sheet: Ext_Fig.4a
																					HCT116
	SORD WT								SORD KO1						SORD KO2						Ordinary one-way ANOVA
HCT116	0.922368	1.17158	0.893003	1.01305	1.14854	1.04994	0.746408	1.05512	0.791705	0.833258	0.749849	0.74248			0.126775	0.171349	0.454426				Number of families	1
DLD1	1.10026	0.727795	1.17195	0.898568	1.07561	1.13609	0.889726		0.266155	0.406402	0.124853	0.369336	0.292816	0.578119	0.459925	0.149835	0.151623				Number of comparisons per family	2
RKO	1.46361	0.631126	0.90526	0.562986	0.643914	1.2046	1.58028	1.00822	0.819572	0.234212	0.530793	0.541401	0.550326		0.497704	0.497342	0.213149	0.378634			Alpha	0.05
HCT8	0.744575	1.25109	0.794574	1.20976	0.88875	1.15891	1.08233	0.870005	0.547658	0.490488	0.578011	0.486858			0.126775	0.171349	0.454426	0.348465
																					Dunnett's multiple comparisons test	Mean Diff.	95.00% CI of diff.	Below threshold?	Summary	Adjusted P Value	A-?
																					WT vs. KO1	0.2208	0.01708 to 0.4244	Yes	*	0.0341	B	KO1
																					WT vs. KO2	0.7493	0.5242 to 0.9745	Yes	****	<0.0001	C	KO2
																					Test details	Mean 1	Mean 2	Mean Diff.	SE of diff.	n1	n2	q	DF
																					WT vs. KO1	1	0.7793	0.2208	0.08059	8	4	2.739	12
																					WT vs. KO2	1	0.2507	0.7493	0.08909	8	3	8.411	12
																					DLD1
																					Ordinary one-way ANOVA
																					Number of families	1
																					Number of comparisons per family	2
																					Alpha	0.05
																					Dunnett's multiple comparisons test	Mean Diff.	95.00% CI of diff.	Below threshold?	Summary	Adjusted P Value	A-?
																					WT vs. KO1	0.6606	0.4363 to 0.8850	Yes	****	<0.0001	B	KO1
																					WT vs. KO2	0.7461	0.4679 to 1.024	Yes	****	<0.0001	C	KO2
																					Test details	Mean 1	Mean 2	Mean Diff.	SE of diff.	n1	n2	q	DF
																					WT vs. KO1	1	0.3395	0.6606	0.08991	7	6	7.348	13
																					WT vs. KO2	1	0.254	0.7461	0.1115	7	3	6.69	13
																					RKO
																					Ordinary one-way ANOVA
																					Number of families	1
																					Number of comparisons per family	2
																					Alpha	0.05
																					Dunnett's multiple comparisons test	Mean Diff.	95.00% CI of diff.	Below threshold?	Summary	Adjusted P Value	A-?
																					WT vs. KO1	0.4648	0.03756 to 0.8920	Yes	*	0.033	B	KO1
																					WT vs. KO2	0.6033	0.1443 to 1.062	Yes	*	0.0111	C	KO2
																					Test details	Mean 1	Mean 2	Mean Diff.	SE of diff.	n1	n2	q	DF
																					WT vs. KO1	1	0.5352	0.4648	0.1726	8	5	2.693	14
																					WT vs. KO2	1	0.3968	0.6033	0.1854	8	4	3.254	14
																					HCT8
																					Ordinary one-way ANOVA
																					Number of families	1
																					Number of comparisons per family	2
																					Alpha	0.05
																					Dunnett's multiple comparisons test	Mean Diff.	95.00% CI of diff.	Below threshold?	Summary	Adjusted P Value	A-?
																					WT vs. KO1	0.4744	0.2227 to 0.7260	Yes	***	0.0008	B	KO1
																					WT vs. KO2	0.7251	0.4735 to 0.9768	Yes	****	<0.0001	C	KO2
																					Test details	Mean 1	Mean 2	Mean Diff.	SE of diff.	n1	n2	q	DF
																					WT vs. KO1	1	0.5258	0.4744	0.1007	8	4	4.711	13
																					WT vs. KO2	1	0.275	0.7251	0.1007	8	4	7.202	13

## Sheet: Ext_Fig.4b
DLD1
WT Glu	WT Glu+Fru	KO Glu	KO Glu+Fru			DLD1
1.06076	1.76623	0.127733	0.103406			Ordinary one-way ANOVA
1.02372	1.49563	0.076625	0.078917			Number of families	1
0.915517	1.68596	0.090722	0.159376			Number of comparisons per family	6
						Alpha	0.05
HCT116
WT Glu	WT Glu+Fru	KO Glu	KO Glu+Fru			Tukey's multiple comparisons test	Mean Diff.	95.00% CI of diff.	Below threshold?	Summary	Adjusted P Value
1.08388	1.64341	0.064512	0.107013			WT Glu vs. WT Glu+Fru	-0.6493	-0.8657 to -0.4328	Yes	****	<0.0001	A-B
0.949847	1.57659	0.054848	0.111013			WT Glu vs. KO Glu	0.9016	0.6852 to 1.118	Yes	****	<0.0001	A-C
0.966268	1.71802	0.075631	0.098019			WT Glu vs. KO Glu+Fru	0.8861	0.6697 to 1.103	Yes	****	<0.0001	A-D
						WT Glu+Fru vs. KO Glu	1.551	1.334 to 1.767	Yes	****	<0.0001	B-C
						WT Glu+Fru vs. KO Glu+Fru	1.535	1.319 to 1.752	Yes	****	<0.0001	B-D
						KO Glu vs. KO Glu+Fru	-0.01554	-0.2320 to 0.2009	No	ns	0.9954	C-D
						Test details	Mean 1	Mean 2	Mean Diff.	SE of diff.	n1	n2	q	DF
						WT Glu vs. WT Glu+Fru	1	1.649	-0.6493	0.06759	3	3	13.59	8
						WT Glu vs. KO Glu	1	0.09836	0.9016	0.06759	3	3	18.87	8
						WT Glu vs. KO Glu+Fru	1	0.1139	0.8861	0.06759	3	3	18.54	8
						WT Glu+Fru vs. KO Glu	1.649	0.09836	1.551	0.06759	3	3	32.45	8
						WT Glu+Fru vs. KO Glu+Fru	1.649	0.1139	1.535	0.06759	3	3	32.13	8
						KO Glu vs. KO Glu+Fru	0.09836	0.1139	-0.01554	0.06759	3	3	0.3251	8
						HCT116
						Ordinary one-way ANOVA
						Number of families	1
						Number of comparisons per family	6
						Alpha	0.05
						Tukey's multiple comparisons test	Mean Diff.	95.00% CI of diff.	Below threshold?	Summary	Adjusted P Value
						WT Glu vs. WT Glu+Fru	-0.646	-0.7800 to -0.5120	Yes	****	<0.0001	A-B
						WT Glu vs. KO Glu	0.935	0.8010 to 1.069	Yes	****	<0.0001	A-C
						WT Glu vs. KO Glu+Fru	0.8947	0.7607 to 1.029	Yes	****	<0.0001	A-D
						WT Glu+Fru vs. KO Glu	1.581	1.447 to 1.715	Yes	****	<0.0001	B-C
						WT Glu+Fru vs. KO Glu+Fru	1.541	1.407 to 1.675	Yes	****	<0.0001	B-D
						KO Glu vs. KO Glu+Fru	-0.04035	-0.1743 to 0.09363	No	ns	0.7726	C-D
						Test details	Mean 1	Mean 2	Mean Diff.	SE of diff.	n1	n2	q	DF
						WT Glu vs. WT Glu+Fru	1	1.646	-0.646	0.04184	3	3	21.84	8
						WT Glu vs. KO Glu	1	0.065	0.935	0.04184	3	3	31.6	8
						WT Glu vs. KO Glu+Fru	1	0.1053	0.8947	0.04184	3	3	30.24	8
						WT Glu+Fru vs. KO Glu	1.646	0.065	1.581	0.04184	3	3	53.44	8
						WT Glu+Fru vs. KO Glu+Fru	1.646	0.1053	1.541	0.04184	3	3	52.08	8
						KO Glu vs. KO Glu+Fru	0.065	0.1053	-0.04035	0.04184	3	3	1.364	8

## Sheet: Ext_Fig.4d
															HCT116
	AR WT				AR KO1				AR KO2						Ordinary one-way ANOVA
HCT116	0.96319	1.09307	0.943743	1.16614	0.88874	0.876825	0.767256	1.47264	1.6543	1.71968	1.57199	1.67014			Number of families	1
HCT8	0.830714	1.08564	1.08364		0.98738	1.09307	1.00255		1.14501	1.3394	1.39003				Number of comparisons per family	2
															Alpha	0.05
															Dunnett's multiple comparisons test	Mean Diff.	95.00% CI of diff.	Below threshold?	Summary	Adjusted P Value	A-?
															WT vs. KO1	0.04	-0.3248 to 0.4048	No	ns	0.9422	B	KO1
															WT vs. KO2	-0.6125	-0.9773 to -0.2477	Yes	**	0.0032	C	KO2
															Test details	Mean 1	Mean 2	Mean Diff.	SE of diff.	n1	n2	q	DF
															WT vs. KO1	1.042	1.002	0.04	0.1396	4	4	0.2866	9
															WT vs. KO2	1.042	1.654	-0.6125	0.1396	4	4	4.389	9
															HCT8
															Ordinary one-way ANOVA
															Number of families	1
															Number of comparisons per family	2
															Alpha	0.05
															Dunnett's multiple comparisons test	Mean Diff.	95.00% CI of diff.	Below threshold?	Summary	Adjusted P Value	A-?
															WT vs. KO1	-0.02733	-0.3022 to 0.2476	No	ns	0.9431	B	KO1
															WT vs. KO2	-0.291	-0.5659 to -0.01611	Yes	*	0.0404	C	KO2
															Test details	Mean 1	Mean 2	Mean Diff.	SE of diff.	n1	n2	q	DF
															WT vs. KO1	1	1.028	-0.02733	0.09601	3	3	0.2847	6
															WT vs. KO2	1	1.291	-0.291	0.09601	3	3	3.031	6

## Sheet: Ext_Fig.4e
															HCT116
	AR WT				AR KO1				AR KO2						Ordinary one-way ANOVA
HCT116	1.09822	0.934635	0.967145	0.615195	0.687233	1.17742	0.796389	2.05591	5.27718	4.08573	4.23863	4.09752			Number of families	1
HCT8	0.922298	1.34879	0.728911		0.86316	1.90704	0.615132		3.13331	3.00424	1.90599				Number of comparisons per family	2
															Alpha	0.05
															Dunnett's multiple comparisons test	Mean Diff.	95.00% CI of diff.	Below threshold?	Summary	Adjusted P Value	A-?
															WT vs. KO1	-0.2753	-1.203 to 0.6523	No	ns	0.6675	B	KO1
															WT vs. KO2	-3.521	-4.449 to -2.594	Yes	****	<0.0001	C	KO2
															Test details	Mean 1	Mean 2	Mean Diff.	SE of diff.	n1	n2	q	DF
															WT vs. KO1	0.9038	1.179	-0.2753	0.3548	4	4	0.7757	9
															WT vs. KO2	0.9038	4.425	-3.521	0.3548	4	4	9.924	9
															HCT8
															Ordinary one-way ANOVA
															Number of families	1
															Number of comparisons per family	2
															Alpha	0.05
															Dunnett's multiple comparisons test	Mean Diff.	95.00% CI of diff.	Below threshold?	Summary	Adjusted P Value	A-?
															WT vs. KO1	-0.1283	-1.495 to 1.238	No	ns	0.949	B	KO1
															WT vs. KO2	-1.681	-3.048 to -0.3143	Yes	*	0.0221	C	KO2
															Test details	Mean 1	Mean 2	Mean Diff.	SE of diff.	n1	n2	q	DF
															WT vs. KO1	1	1.128	-0.1283	0.4774	3	3	0.2688	6
															WT vs. KO2	1	2.681	-1.681	0.4774	3	3	3.521	6

## Sheet: Ext_Fig.4g
RKO (SORD)	Cecum Injection
				Unpaired t test
SORD WT	SORD KO			P value	0.043
1	0			P value summary	*
1	0			Significantly different (P < 0.05)?	Yes
2	0			One- or two-tailed P value?	Two-tailed
2	0			t, df	t=2.187, df=17
0	0
0	0			How big is the difference?
4				Mean of column A	1.077
0				Mean of column B	0
0				Difference between means (B - A) ± SEM	-1.077 ± 0.4924
1				95% confidence interval	-2.116 to -0.03799
1				R squared (eta squared)	0.2196
2
0				F test to compare variances
				F, DFn, Dfd	Infinity, 12, 5
				P value	<0.0001
				P value summary	****
				Significantly different (P < 0.05)?	Yes
				Data analyzed
				Sample size, column A	13
				Sample size, column B	6

## Sheet: Ext_Fig 4h
HCT116 (AR)		Cecum Injection
				Unpaired t test
AR WT	AR KO			P value	0.1321
1	0			P value summary	ns
0	10			Significantly different (P < 0.05)?	No
3	7			One- or two-tailed P value?	Two-tailed
1	5			t, df	t=1.607, df=13
9	4
4	10			How big is the difference?
1	1			Mean of column A	2.375
0				Mean of column B	5.286
				Difference between means (B - A) ± SEM	2.911 ± 1.812
				95% confidence interval	-1.003 to 6.825
				R squared (eta squared)	0.1657
				F test to compare variances
				F, DFn, Dfd	1.743, 6, 7
				P value	0.4835
				P value summary	ns
				Significantly different (P < 0.05)?	No
				Data analyzed
				Sample size, column A	8
				Sample size, column B	7

## Sheet: Ext_Fig.4j
HCT8 (SORD)	Splenic Injection
				Unpaired t test
SORD WT	SORD KO			P value	0.043
13	1			P value summary	*
5	1			Significantly different (P < 0.05)?	Yes
2	0			One- or two-tailed P value?	Two-tailed
6	0			t, df	t=2.558, df=6
				How big is the difference?
				Mean of column A	6.5
				Mean of column B	0.5
				Difference between means (B - A) ± SEM	-6.000 ± 2.345
				95% confidence interval	-11.74 to -0.2615
				R squared (eta squared)	0.5217
				F test to compare variances
				F, DFn, Dfd	65.00, 3, 3
				P value	0.0063
				P value summary	**
				Significantly different (P < 0.05)?	Yes
				Data analyzed
				Sample size, column A	4
				Sample size, column B	4

## Sheet: Ext_Fig.4k
HCT8 (SORD)	Splenic Injection
				Unpaired t test
shGFP	shSORD			P value	<0.0001
167	22			P value summary	****
186	20			Significantly different (P < 0.05)?	Yes
157	23			One- or two-tailed P value?	Two-tailed
	47			t, df	t=13.71, df=5
				How big is the difference?
				Mean of column A	170
				Mean of column B	28
				Difference between means (B - A) ± SEM	-142.0 ± 10.36
				95% confidence interval	-168.6 to -115.4
				R squared (eta squared)	0.9741
				F test to compare variances
				F, DFn, Dfd	1.340, 2, 3
				P value	0.7679
				P value summary	ns
				Significantly different (P < 0.05)?	No
				Data analyzed
				Sample size, column A	3
				Sample size, column B	4

## Sheet: Ext_Fig.4l
HCT116 (SORD)		Colonic Injection
				Unpaired t test
WT	KO			P value	0.0057
8	0			P value summary	**
21	3			Significantly different (P < 0.05)?	Yes
10	1			One- or two-tailed P value?	Two-tailed
13	2			t, df	t=3.257, df=14
11	1
2	3			How big is the difference?
8	2			Mean of column A	9.125
0	0			Mean of column B	1.5
				Difference between means (B - A) ± SEM	-7.625 ± 2.341
				95% confidence interval	-12.65 to -2.604
				R squared (eta squared)	0.4311
				F test to compare variances
				F, DFn, Dfd	29.69, 7, 7
				P value	0.0002
				P value summary	***
				Significantly different (P < 0.05)?	Yes
				Data analyzed
				Sample size, column A	8
				Sample size, column B	8

## Sheet: Ext_Fig.4m
HCT116 (SORD)		Colonic Injection
				Unpaired t test
WT	KO			P value	0.7959
27.144	102.137			P value summary	ns
46.278	54.4336			Significantly different (P < 0.05)?	No
37.2244	12.249			One- or two-tailed P value?	Two-tailed
12.3148	57.7052			t, df	t=0.2636, df=14
0	0
60.6142	46.559			How big is the difference?
60.0832	17.0733			Mean of column A	32.35
15.1636	0			Mean of column B	36.27
				Difference between means (B - A) ± SEM	3.917 ± 14.86
				95% confidence interval	-27.96 to 35.79
				R squared (eta squared)	0.004938
				F test to compare variances
				F, DFn, Dfd	2.477, 7, 7
				P value	0.2543
				P value summary	ns
				Significantly different (P < 0.05)?	No
				Data analyzed
				Sample size, column A	8
				Sample size, column B	8
