# Supplementary material for: Fructose and glucose from sugary drinks enhance colorectal cancer metastasis via SORD
Source: Nat Metab. 2025 Sep 19;7(10):2018–32. doi: 10.1038/s42255-025-01368-w (PMC12552132; doi:10.1038/s42255-025-01368-w)
Supplement: Supplementary file 10 — Statistical source data. [file 42255_2025_1368_MOESM10_ESM.xlsx]

## Sheet: Ext_Fig.5a
		m+0					m+6						2way ANOVA
SORD WT	13G	0.433903	0.503827	0.457456	0.350729	0.419918	0.566024	0.554615	0.614235	0.622148			Number of families	2
	13G + F	55.9399	60.5035	66.7415	70.1825	72.3539	0.220632	0.25817	0.278228	0.289268			Number of comparisons per family	28
	G +13F	0.545046	0.725563	0.718571	0.617179	0.699065	63.3005	67.5143	71.9675	73.366			Alpha	0.05
	G + F	57.8905	66.3919	66.3183	76.3102	80.5793	0	0	0	0
SORD KO	13G	1.06157	1.09617	1.13481	1.25994	1.29324	0.68508	0.736236	0.82769	0.808553			Tukey's multiple comparisons test	Predicted (LS) mean diff.	95.00% CI of diff.	Below threshold?	Summary	Adjusted P Value
	13G + F	5.16156	5.72832	6.07243	6.62999	6.75143	0.382011	0.418445	0.448808	0.484506
	G +13F	4.14029	4.52304	4.558	5.19837	4.89475	1.76965	1.78198	2.0407	1.97078			m+0
	G + F	6.16995	7.35684	7.76903	7.896	8.97431	0	0	0	0			WT 13G vs. WT 13G + F	-64.71	-71.11 to -58.31	Yes	****	<0.0001
													WT 13G vs. WT G +13F	-0.2279	-6.631 to 6.175	No	ns	>0.9999
													WT 13G vs. WT G + F	-69.06	-75.47 to -62.66	Yes	****	<0.0001
													WT 13G vs. KO 13G	-0.736	-7.139 to 5.667	No	ns	>0.9999
													WT 13G vs. KO 13G + F	-5.636	-12.04 to 0.7672	No	ns	0.1234
													WT 13G vs. KO G +13F	-4.23	-10.63 to 2.173	No	ns	0.4402
													WT 13G vs. KO G + F	-7.2	-13.60 to -0.7973	Yes	*	0.0173
													WT 13G + F vs. WT G +13F	64.48	58.08 to 70.89	Yes	****	<0.0001
													WT 13G + F vs. WT G + F	-4.354	-10.76 to 2.049	No	ns	0.4026
													WT 13G + F vs. KO 13G	63.98	57.57 to 70.38	Yes	****	<0.0001
													WT 13G + F vs. KO 13G + F	59.08	52.67 to 65.48	Yes	****	<0.0001
													WT 13G + F vs. KO G +13F	60.48	54.08 to 66.88	Yes	****	<0.0001
													WT 13G + F vs. KO G + F	57.51	51.11 to 63.91	Yes	****	<0.0001
													WT G +13F vs. WT G + F	-68.84	-75.24 to -62.43	Yes	****	<0.0001
													WT G +13F vs. KO 13G	-0.5081	-6.911 to 5.895	No	ns	>0.9999
													WT G +13F vs. KO 13G + F	-5.408	-11.81 to 0.9951	No	ns	0.1573
													WT G +13F vs. KO G +13F	-4.002	-10.40 to 2.401	No	ns	0.5121
													WT G +13F vs. KO G + F	-6.972	-13.37 to -0.5694	Yes	*	0.0237
													WT G + F vs. KO 13G	68.33	61.93 to 74.73	Yes	****	<0.0001
													WT G + F vs. KO 13G + F	63.43	57.03 to 69.83	Yes	****	<0.0001
													WT G + F vs. KO G +13F	64.84	58.43 to 71.24	Yes	****	<0.0001
													WT G + F vs. KO G + F	61.86	55.46 to 68.27	Yes	****	<0.0001
													KO 13G vs. KO 13G + F	-4.9	-11.30 to 1.503	No	ns	0.2572
													KO 13G vs. KO G +13F	-3.494	-9.896 to 2.909	No	ns	0.6758
													KO 13G vs. KO G + F	-6.464	-12.87 to -0.06134	Yes	*	0.0463
													KO 13G + F vs. KO G +13F	1.406	-4.997 to 7.809	No	ns	0.9969
													KO 13G + F vs. KO G + F	-1.564	-7.967 to 4.838	No	ns	0.994
													KO G +13F vs. KO G + F	-2.97	-9.373 to 3.432	No	ns	0.8245
													m+6
													WT 13G vs. WT 13G + F	0.3277	-6.831 to 7.486	No	ns	>0.9999
													WT 13G vs. WT G +13F	-68.45	-75.61 to -61.29	Yes	****	<0.0001
													WT 13G vs. WT G + F	0.5893	-6.569 to 7.748	No	ns	>0.9999
													WT 13G vs. KO 13G	-0.1751	-7.334 to 6.983	No	ns	>0.9999
													WT 13G vs. KO 13G + F	0.1558	-7.003 to 7.314	No	ns	>0.9999
													WT 13G vs. KO G +13F	-1.302	-8.460 to 5.857	No	ns	0.9991
													WT 13G vs. KO G + F	0.5893	-6.569 to 7.748	No	ns	>0.9999
													WT 13G + F vs. WT G +13F	-68.78	-75.93 to -61.62	Yes	****	<0.0001
													WT 13G + F vs. WT G + F	0.2616	-6.897 to 7.420	No	ns	>0.9999
													WT 13G + F vs. KO 13G	-0.5028	-7.661 to 6.656	No	ns	>0.9999
													WT 13G + F vs. KO 13G + F	-0.1719	-7.330 to 6.987	No	ns	>0.9999
													WT 13G + F vs. KO G +13F	-1.629	-8.788 to 5.529	No	ns	0.9961
													WT 13G + F vs. KO G + F	0.2616	-6.897 to 7.420	No	ns	>0.9999
													WT G +13F vs. WT G + F	69.04	61.88 to 76.20	Yes	****	<0.0001
													WT G +13F vs. KO 13G	68.27	61.11 to 75.43	Yes	****	<0.0001
													WT G +13F vs. KO 13G + F	68.6	61.45 to 75.76	Yes	****	<0.0001
													WT G +13F vs. KO G +13F	67.15	59.99 to 74.30	Yes	****	<0.0001
													WT G +13F vs. KO G + F	69.04	61.88 to 76.20	Yes	****	<0.0001
													WT G + F vs. KO 13G	-0.7644	-7.923 to 6.394	No	ns	>0.9999
													WT G + F vs. KO 13G + F	-0.4334	-7.592 to 6.725	No	ns	>0.9999
													WT G + F vs. KO G +13F	-1.891	-9.049 to 5.268	No	ns	0.9905
													WT G + F vs. KO G + F	0	-7.158 to 7.158	No	ns	>0.9999
													KO 13G vs. KO 13G + F	0.3309	-6.828 to 7.489	No	ns	>0.9999
													KO 13G vs. KO G +13F	-1.126	-8.285 to 6.032	No	ns	0.9996
													KO 13G vs. KO G + F	0.7644	-6.394 to 7.923	No	ns	>0.9999
													KO 13G + F vs. KO G +13F	-1.457	-8.616 to 5.701	No	ns	0.9981
													KO 13G + F vs. KO G + F	0.4334	-6.725 to 7.592	No	ns	>0.9999
													KO G +13F vs. KO G + F	1.891	-5.268 to 9.049	No	ns	0.9905
													Test details	Predicted (LS) mean 1	Predicted (LS) mean 2	Predicted (LS) mean diff.	SE of diff.	N1	N2	q	DF
													m+0
													WT 13G vs. WT 13G + F	0.4332	65.14	-64.71	2.034	5	5	45	56
													WT 13G vs. WT G +13F	0.4332	0.6611	-0.2279	2.034	5	5	0.1585	56
													WT 13G vs. WT G + F	0.4332	69.5	-69.06	2.034	5	5	48.03	56
													WT 13G vs. KO 13G	0.4332	1.169	-0.736	2.034	5	5	0.5118	56
													WT 13G vs. KO 13G + F	0.4332	6.069	-5.636	2.034	5	5	3.919	56
													WT 13G vs. KO G +13F	0.4332	4.663	-4.23	2.034	5	5	2.941	56
													WT 13G vs. KO G + F	0.4332	7.633	-7.2	2.034	5	5	5.007	56
													WT 13G + F vs. WT G +13F	65.14	0.6611	64.48	2.034	5	5	44.84	56
													WT 13G + F vs. WT G + F	65.14	69.5	-4.354	2.034	5	5	3.028	56
													WT 13G + F vs. KO 13G	65.14	1.169	63.98	2.034	5	5	44.49	56
													WT 13G + F vs. KO 13G + F	65.14	6.069	59.08	2.034	5	5	41.08	56
													WT 13G + F vs. KO G +13F	65.14	4.663	60.48	2.034	5	5	42.06	56
													WT 13G + F vs. KO G + F	65.14	7.633	57.51	2.034	5	5	39.99	56
													WT G +13F vs. WT G + F	0.6611	69.5	-68.84	2.034	5	5	47.87	56
													WT G +13F vs. KO 13G	0.6611	1.169	-0.5081	2.034	5	5	0.3533	56
													WT G +13F vs. KO 13G + F	0.6611	6.069	-5.408	2.034	5	5	3.76	56
													WT G +13F vs. KO G +13F	0.6611	4.663	-4.002	2.034	5	5	2.783	56
													WT G +13F vs. KO G + F	0.6611	7.633	-6.972	2.034	5	5	4.848	56
													WT G + F vs. KO 13G	69.5	1.169	68.33	2.034	5	5	47.51	56
													WT G + F vs. KO 13G + F	69.5	6.069	63.43	2.034	5	5	44.11	56
													WT G + F vs. KO G +13F	69.5	4.663	64.84	2.034	5	5	45.09	56
													WT G + F vs. KO G + F	69.5	7.633	61.86	2.034	5	5	43.02	56
													KO 13G vs. KO 13G + F	1.169	6.069	-4.9	2.034	5	5	3.407	56
													KO 13G vs. KO G +13F	1.169	4.663	-3.494	2.034	5	5	2.429	56
													KO 13G vs. KO G + F	1.169	7.633	-6.464	2.034	5	5	4.495	56
													KO 13G + F vs. KO G +13F	6.069	4.663	1.406	2.034	5	5	0.9776	56
													KO 13G + F vs. KO G + F	6.069	7.633	-1.564	2.034	5	5	1.088	56
													KO G +13F vs. KO G + F	4.663	7.633	-2.97	2.034	5	5	2.066	56
													m+6
													WT 13G vs. WT 13G + F	0.5893	0.2616	0.3277	2.274	4	4	0.2038	56
													WT 13G vs. WT G +13F	0.5893	69.04	-68.45	2.274	4	4	42.57	56
													WT 13G vs. WT G + F	0.5893	0	0.5893	2.274	4	4	0.3665	56
													WT 13G vs. KO 13G	0.5893	0.7644	-0.1751	2.274	4	4	0.1089	56
													WT 13G vs. KO 13G + F	0.5893	0.4334	0.1558	2.274	4	4	0.09691	56
													WT 13G vs. KO G +13F	0.5893	1.891	-1.302	2.274	4	4	0.8095	56
													WT 13G vs. KO G + F	0.5893	0	0.5893	2.274	4	4	0.3665	56
													WT 13G + F vs. WT G +13F	0.2616	69.04	-68.78	2.274	4	4	42.78	56
													WT 13G + F vs. WT G + F	0.2616	0	0.2616	2.274	4	4	0.1627	56
													WT 13G + F vs. KO 13G	0.2616	0.7644	-0.5028	2.274	4	4	0.3127	56
													WT 13G + F vs. KO 13G + F	0.2616	0.4334	-0.1719	2.274	4	4	0.1069	56
													WT 13G + F vs. KO G +13F	0.2616	1.891	-1.629	2.274	4	4	1.013	56
													WT 13G + F vs. KO G + F	0.2616	0	0.2616	2.274	4	4	0.1627	56
													WT G +13F vs. WT G + F	69.04	0	69.04	2.274	4	4	42.94	56
													WT G +13F vs. KO 13G	69.04	0.7644	68.27	2.274	4	4	42.46	56
													WT G +13F vs. KO 13G + F	69.04	0.4334	68.6	2.274	4	4	42.67	56
													WT G +13F vs. KO G +13F	69.04	1.891	67.15	2.274	4	4	41.76	56
													WT G +13F vs. KO G + F	69.04	0	69.04	2.274	4	4	42.94	56
													WT G + F vs. KO 13G	0	0.7644	-0.7644	2.274	4	4	0.4754	56
													WT G + F vs. KO 13G + F	0	0.4334	-0.4334	2.274	4	4	0.2696	56
													WT G + F vs. KO G +13F	0	1.891	-1.891	2.274	4	4	1.176	56
													WT G + F vs. KO G + F	0	0	0	2.274	4	4	0	56
													KO 13G vs. KO 13G + F	0.7644	0.4334	0.3309	2.274	4	4	0.2058	56
													KO 13G vs. KO G +13F	0.7644	1.891	-1.126	2.274	4	4	0.7006	56
													KO 13G vs. KO G + F	0.7644	0	0.7644	2.274	4	4	0.4754	56
													KO 13G + F vs. KO G +13F	0.4334	1.891	-1.457	2.274	4	4	0.9064	56
													KO 13G + F vs. KO G + F	0.4334	0	0.4334	2.274	4	4	0.2696	56
													KO G +13F vs. KO G + F	1.891	0	1.891	2.274	4	4	1.176	56

## Sheet: Ext_Fig.5b
RKO				Unpaired t test
WT	KO			P value	<0.0001
1.08913	0.395064			P value summary	****
0.858558	0.413902			Significantly different (P < 0.05)?	Yes
1.04843	0.312712			One- or two-tailed P value?	Two-tailed
0.989048	0.260499			t, df	t=13.63, df=8
1.01483	0.346
				How big is the difference?
				Mean of column A	1
				Mean of column B	0.3456
				Difference between means (B - A) ± SEM	-0.6544 ± 0.04800
				95% confidence interval	-0.7650 to -0.5437
				R squared (eta squared)	0.9587
				F test to compare variances
				F, DFn, Dfd	1.985, 4, 4
				P value	0.5231
				P value summary	ns
				Significantly different (P < 0.05)?	No
				Data analyzed
				Sample size, column A	5
				Sample size, column B	5

## Sheet: Ext_Fig.5c
		m+0			m+6					2way ANOVA
SORD WT	13G	0.279298	0.242306	0.246483	0.900251	0.763576	0.568087			Number of families	2
	13G + F	13.9348	12.7452	10.9975	0.323843	0.297678	0.246917			Number of comparisons per family	28
	G +13F	0.627235	0.591479	0.331562	12.1303	12.4311	6.41604			Alpha	0.05
	G + F	16.1938	14.7569	13.0526	0	0	0
SORD KO	13G	9.82	9.39	7.42	26	25.7	20.58			Tukey's multiple comparisons test	Mean Diff.	95.00% CI of diff.	Below threshold?	Summary	Adjusted P Value
	13G + F	10.23	10.39	9.29	12.36	12.66	11.13
	G +13F	23.86	22.62	19.98	0.1	0.09	0.09			m+0
	G + F	29.24	22.99	20.18	0	0	0			WT 13G vs. WT 13G + F	-12.3	-17.14 to -7.465	Yes	****	<0.0001
										WT 13G vs. WT G +13F	-0.26	-5.098 to 4.578	No	ns	>0.9999
										WT 13G vs. WT G + F	-14.41	-19.25 to -9.572	Yes	****	<0.0001
										WT 13G vs. KO 13G	-8.62	-13.46 to -3.782	Yes	****	<0.0001
										WT 13G vs. KO 13G + F	-9.713	-14.55 to -4.875	Yes	****	<0.0001
										WT 13G vs. KO G +13F	-21.9	-26.73 to -17.06	Yes	****	<0.0001
										WT 13G vs. KO G + F	-23.88	-28.72 to -19.04	Yes	****	<0.0001
										WT 13G + F vs. WT G +13F	12.04	7.205 to 16.88	Yes	****	<0.0001
										WT 13G + F vs. WT G + F	-2.107	-6.945 to 2.731	No	ns	0.8457
										WT 13G + F vs. KO 13G	3.683	-1.155 to 8.521	No	ns	0.2458
										WT 13G + F vs. KO 13G + F	2.59	-2.248 to 7.428	No	ns	0.666
										WT 13G + F vs. KO G +13F	-9.593	-14.43 to -4.755	Yes	****	<0.0001
										WT 13G + F vs. KO G + F	-11.58	-16.41 to -6.739	Yes	****	<0.0001
										WT G +13F vs. WT G + F	-14.15	-18.99 to -9.312	Yes	****	<0.0001
										WT G +13F vs. KO 13G	-8.36	-13.20 to -3.522	Yes	****	<0.0001
										WT G +13F vs. KO 13G + F	-9.453	-14.29 to -4.615	Yes	****	<0.0001
										WT G +13F vs. KO G +13F	-21.64	-26.47 to -16.80	Yes	****	<0.0001
										WT G +13F vs. KO G + F	-23.62	-28.46 to -18.78	Yes	****	<0.0001
										WT G + F vs. KO 13G	5.79	0.9522 to 10.63	Yes	*	0.0103
										WT G + F vs. KO 13G + F	4.697	-0.1412 to 9.535	No	ns	0.0621
										WT G + F vs. KO G +13F	-7.487	-12.32 to -2.649	Yes	***	0.0005
										WT G + F vs. KO G + F	-9.47	-14.31 to -4.632	Yes	****	<0.0001
										KO 13G vs. KO 13G + F	-1.093	-5.931 to 3.745	No	ns	0.9953
										KO 13G vs. KO G +13F	-13.28	-18.11 to -8.439	Yes	****	<0.0001
										KO 13G vs. KO G + F	-15.26	-20.10 to -10.42	Yes	****	<0.0001
										KO 13G + F vs. KO G +13F	-12.18	-17.02 to -7.345	Yes	****	<0.0001
										KO 13G + F vs. KO G + F	-14.17	-19.00 to -9.329	Yes	****	<0.0001
										KO G +13F vs. KO G + F	-1.983	-6.821 to 2.855	No	ns	0.8813
										m+6
										WT 13G vs. WT 13G + F	0.4533	-4.385 to 5.291	No	ns	>0.9999
										WT 13G vs. WT G +13F	-9.583	-14.42 to -4.745	Yes	****	<0.0001
										WT 13G vs. WT G + F	0.7433	-4.095 to 5.581	No	ns	0.9996
										WT 13G vs. KO 13G	-23.35	-28.19 to -18.51	Yes	****	<0.0001
										WT 13G vs. KO 13G + F	-11.31	-16.14 to -6.469	Yes	****	<0.0001
										WT 13G vs. KO G +13F	0.65	-4.188 to 5.488	No	ns	0.9998
										WT 13G vs. KO G + F	0.7433	-4.095 to 5.581	No	ns	0.9996
										WT 13G + F vs. WT G +13F	-10.04	-14.87 to -5.199	Yes	****	<0.0001
										WT 13G + F vs. WT G + F	0.29	-4.548 to 5.128	No	ns	>0.9999
										WT 13G + F vs. KO 13G	-23.8	-28.64 to -18.97	Yes	****	<0.0001
										WT 13G + F vs. KO 13G + F	-11.76	-16.60 to -6.922	Yes	****	<0.0001
										WT 13G + F vs. KO G +13F	0.1967	-4.641 to 5.035	No	ns	>0.9999
										WT 13G + F vs. KO G + F	0.29	-4.548 to 5.128	No	ns	>0.9999
										WT G +13F vs. WT G + F	10.33	5.489 to 15.16	Yes	****	<0.0001
										WT G +13F vs. KO 13G	-13.77	-18.60 to -8.929	Yes	****	<0.0001
										WT G +13F vs. KO 13G + F	-1.723	-6.561 to 3.115	No	ns	0.939
										WT G +13F vs. KO G +13F	10.23	5.395 to 15.07	Yes	****	<0.0001
										WT G +13F vs. KO G + F	10.33	5.489 to 15.16	Yes	****	<0.0001
										WT G + F vs. KO 13G	-24.09	-28.93 to -19.26	Yes	****	<0.0001
										WT G + F vs. KO 13G + F	-12.05	-16.89 to -7.212	Yes	****	<0.0001
										WT G + F vs. KO G +13F	-0.09333	-4.931 to 4.745	No	ns	>0.9999
										WT G + F vs. KO G + F	0	-4.838 to 4.838	No	ns	>0.9999
										KO 13G vs. KO 13G + F	12.04	7.205 to 16.88	Yes	****	<0.0001
										KO 13G vs. KO G +13F	24	19.16 to 28.84	Yes	****	<0.0001
										KO 13G vs. KO G + F	24.09	19.26 to 28.93	Yes	****	<0.0001
										KO 13G + F vs. KO G +13F	11.96	7.119 to 16.79	Yes	****	<0.0001
										KO 13G + F vs. KO G + F	12.05	7.212 to 16.89	Yes	****	<0.0001
										KO G +13F vs. KO G + F	0.09333	-4.745 to 4.931	No	ns	>0.9999
										Test details	Mean 1	Mean 2	Mean Diff.	SE of diff.	N1	N2	q	DF
										m+0
										WT 13G vs. WT 13G + F	0.2567	12.56	-12.3	1.493	3	3	11.65	32
										WT 13G vs. WT G +13F	0.2567	0.5167	-0.26	1.493	3	3	0.2462	32
										WT 13G vs. WT G + F	0.2567	14.67	-14.41	1.493	3	3	13.65	32
										WT 13G vs. KO 13G	0.2567	8.877	-8.62	1.493	3	3	8.162	32
										WT 13G vs. KO 13G + F	0.2567	9.97	-9.713	1.493	3	3	9.198	32
										WT 13G vs. KO G +13F	0.2567	22.15	-21.9	1.493	3	3	20.73	32
										WT 13G vs. KO G + F	0.2567	24.14	-23.88	1.493	3	3	22.61	32
										WT 13G + F vs. WT G +13F	12.56	0.5167	12.04	1.493	3	3	11.4	32
										WT 13G + F vs. WT G + F	12.56	14.67	-2.107	1.493	3	3	1.995	32
										WT 13G + F vs. KO 13G	12.56	8.877	3.683	1.493	3	3	3.488	32
										WT 13G + F vs. KO 13G + F	12.56	9.97	2.59	1.493	3	3	2.453	32
										WT 13G + F vs. KO G +13F	12.56	22.15	-9.593	1.493	3	3	9.084	32
										WT 13G + F vs. KO G + F	12.56	24.14	-11.58	1.493	3	3	10.96	32
										WT G +13F vs. WT G + F	0.5167	14.67	-14.15	1.493	3	3	13.4	32
										WT G +13F vs. KO 13G	0.5167	8.877	-8.36	1.493	3	3	7.916	32
										WT G +13F vs. KO 13G + F	0.5167	9.97	-9.453	1.493	3	3	8.952	32
										WT G +13F vs. KO G +13F	0.5167	22.15	-21.64	1.493	3	3	20.49	32
										WT G +13F vs. KO G + F	0.5167	24.14	-23.62	1.493	3	3	22.37	32
										WT G + F vs. KO 13G	14.67	8.877	5.79	1.493	3	3	5.483	32
										WT G + F vs. KO 13G + F	14.67	9.97	4.697	1.493	3	3	4.447	32
										WT G + F vs. KO G +13F	14.67	22.15	-7.487	1.493	3	3	7.089	32
										WT G + F vs. KO G + F	14.67	24.14	-9.47	1.493	3	3	8.967	32
										KO 13G vs. KO 13G + F	8.877	9.97	-1.093	1.493	3	3	1.035	32
										KO 13G vs. KO G +13F	8.877	22.15	-13.28	1.493	3	3	12.57	32
										KO 13G vs. KO G + F	8.877	24.14	-15.26	1.493	3	3	14.45	32
										KO 13G + F vs. KO G +13F	9.97	22.15	-12.18	1.493	3	3	11.54	32
										KO 13G + F vs. KO G + F	9.97	24.14	-14.17	1.493	3	3	13.41	32
										KO G +13F vs. KO G + F	22.15	24.14	-1.983	1.493	3	3	1.878	32
										m+6
										WT 13G vs. WT 13G + F	0.7433	0.29	0.4533	1.493	3	3	0.4293	32
										WT 13G vs. WT G +13F	0.7433	10.33	-9.583	1.493	3	3	9.075	32
										WT 13G vs. WT G + F	0.7433	0	0.7433	1.493	3	3	0.7039	32
										WT 13G vs. KO 13G	0.7433	24.09	-23.35	1.493	3	3	22.11	32
										WT 13G vs. KO 13G + F	0.7433	12.05	-11.31	1.493	3	3	10.71	32
										WT 13G vs. KO G +13F	0.7433	0.09333	0.65	1.493	3	3	0.6155	32
										WT 13G vs. KO G + F	0.7433	0	0.7433	1.493	3	3	0.7039	32
										WT 13G + F vs. WT G +13F	0.29	10.33	-10.04	1.493	3	3	9.504	32
										WT 13G + F vs. WT G + F	0.29	0	0.29	1.493	3	3	0.2746	32
										WT 13G + F vs. KO 13G	0.29	24.09	-23.8	1.493	3	3	22.54	32
										WT 13G + F vs. KO 13G + F	0.29	12.05	-11.76	1.493	3	3	11.14	32
										WT 13G + F vs. KO G +13F	0.29	0.09333	0.1967	1.493	3	3	0.1862	32
										WT 13G + F vs. KO G + F	0.29	0	0.29	1.493	3	3	0.2746	32
										WT G +13F vs. WT G + F	10.33	0	10.33	1.493	3	3	9.779	32
										WT G +13F vs. KO 13G	10.33	24.09	-13.77	1.493	3	3	13.04	32
										WT G +13F vs. KO 13G + F	10.33	12.05	-1.723	1.493	3	3	1.632	32
										WT G +13F vs. KO G +13F	10.33	0.09333	10.23	1.493	3	3	9.69	32
										WT G +13F vs. KO G + F	10.33	0	10.33	1.493	3	3	9.779	32
										WT G + F vs. KO 13G	0	24.09	-24.09	1.493	3	3	22.81	32
										WT G + F vs. KO 13G + F	0	12.05	-12.05	1.493	3	3	11.41	32
										WT G + F vs. KO G +13F	0	0.09333	-0.09333	1.493	3	3	0.08838	32
										WT G + F vs. KO G + F	0	0	0	1.493	3	3	0	32
										KO 13G vs. KO 13G + F	24.09	12.05	12.04	1.493	3	3	11.4	32
										KO 13G vs. KO G +13F	24.09	0.09333	24	1.493	3	3	22.73	32
										KO 13G vs. KO G + F	24.09	0	24.09	1.493	3	3	22.81	32
										KO 13G + F vs. KO G +13F	12.05	0.09333	11.96	1.493	3	3	11.32	32
										KO 13G + F vs. KO G + F	12.05	0	12.05	1.493	3	3	11.41	32
										KO G +13F vs. KO G + F	0.09333	0	0.09333	1.493	3	3	0.08838	32

## Sheet: Ext_Fig.5d
HCT8				Unpaired t test
WT	KO			P value	<0.0001
1.13518	1.6503			P value summary	****
0.93182	1.79842			Significantly different (P < 0.05)?	Yes
1.08271	1.68249			One- or two-tailed P value?	Two-tailed
0.998422	1.68294			t, df	t=12.07, df=8
0.851867	1.79909
				How big is the difference?
				Mean of column A	1
				Mean of column B	1.722
				Difference between means (B - A) ± SEM	0.7224 ± 0.05986
				95% confidence interval	0.5844 to 0.8604
				R squared (eta squared)	0.9479
				F test to compare variances
				F, DFn, Dfd	2.581, 4, 4
				P value	0.3808
				P value summary	ns
				Significantly different (P < 0.05)?	No
				Data analyzed
				Sample size, column A	5
				Sample size, column B	5

## Sheet: Ext_Fig.5e
RKO														RKO
														Unpaired t test
NAD+			NADH			NAD+/NADH				NAD+/NADH ratio (normalized)				P value	<0.0001
WT	KO		WT	KO		WT	KO			WT	KO			P value summary	****
1.66991e+07	2.5595e+07		54685.5	123662		305.366	206.975			0.992396	0.672646			Significantly different (P < 0.05)?	Yes
2.06199e+07	2.22872e+07		66420.5	125340		310.444	177.814			1.00864	0.57776			One- or two-tailed P value?	Two-tailed
2.03559e+07	2.07102e+07		58903.6	114383		345.58	181.06			1.12303	0.588484			t, df	t=7.238, df=8
1.70356e+07	2.85717e+07		62960.7	148056		270.575	192.98			0.879314	0.627153
1.88388e+07	2.61682e+07		61428	206135		306.68	126.947			0.996621	0.412361			How big is the difference?
														Mean of column A	1
HCT8														Mean of column B	0.5757
														Difference between means (B - A) ± SEM	-0.4243 ± 0.05862
NAD+			NADH			NAD+/NADH				NAD+/NADH ratio (normalized)				95% confidence interval	-0.5595 to -0.2891
WT	KO		WT	KO		WT	KO			WT	KO			R squared (eta squared)	0.8675
2.07119e+07	8.9328e+06		13459.6	11778		1538.82	758.433			0.539067	0.26568
2.08598e+07	7.24367e+06		5888.12	10938.3		3542.69	662.228			1.24107	0.23198			F test to compare variances
1.78559e+07	6.87024e+06		7568.76	5046.89		2359.15	1361.28			0.826467	0.476886			F, DFn, Dfd	1.303, 4, 4
1.43395e+07	8.3177e+06		3364.28	7568.43		4262.28	1099			1.49315	0.384998			P value	0.8037
1.29655e+07	9.18368e+06		5045.33	14299.4		2569.8	642.243			0.900244	0.224973			P value summary	ns
														Significantly different (P < 0.05)?	No
														Data analyzed
														Sample size, column A	5
														Sample size, column B	5
														HCT8
														Unpaired t test
														P value	0.0043
														P value summary	**
														Significantly different (P < 0.05)?	Yes
														One- or two-tailed P value?	Two-tailed
														t, df	t=3.936, df=8
														How big is the difference?
														Mean of column A	1
														Mean of column B	0.3169
														Difference between means (B - A) ± SEM	-0.6831 ± 0.1735
														95% confidence interval	-1.083 to -0.2829
														R squared (eta squared)	0.6595
														F test to compare variances
														F, DFn, Dfd	11.42, 4, 4
														P value	0.0368
														P value summary	*
														Significantly different (P < 0.05)?	Yes
														Data analyzed
														Sample size, column A	5
														Sample size, column B	5

## Sheet: Ext_Fig.5f
DLD1																	DLD1
																	Ordinary one-way ANOVA
NAD+					NADH					NAD+/NADH							Number of families	1
WT Glu	WT Glu + Fru	KO Glu	KO Glu + Fru		WT Glu	WT Glu + Fru	KO Glu	KO Glu + Fru		WT Glu	WT Glu + Fru	KO Glu	KO Glu + Fru				Number of comparisons per family	6
12138	12999	22040	22302		5150	2842	9358	8376		2.35689	4.57389	2.3552	2.66261				Alpha	0.05
12725	15033	21926	23405		2851	2539	7472	9361		4.46335	5.92084	2.93442	2.50027
13292	15347	22518	24554		3453	2593	7692	9392		3.84941	5.91863	2.92746	2.61435				Tukey's multiple comparisons test	Mean Diff.	95.00% CI of diff.	Below threshold?	Summary	Adjusted P Value
13282	17151	20918	29982		4142	3800	8938	11716		3.20666	4.51342	2.34035	2.55906				WT Glu vs. WT Glu + Fru	-1.763	-3.075 to -0.4503	Yes	**	0.0084	A-B
																	WT Glu vs. KO Glu	0.8297	-0.4826 to 2.142	No	ns	0.2876	A-C
HCT116																	WT Glu vs. KO Glu + Fru	0.885	-0.4273 to 2.197	No	ns	0.2404	A-D
																	WT Glu + Fru vs. KO Glu	2.592	1.280 to 3.905	Yes	***	0.0004	B-C
NAD+					NADH					NAD+/NADH							WT Glu + Fru vs. KO Glu + Fru	2.648	1.335 to 3.960	Yes	***	0.0003	B-D
WT Glu	WT Glu + Fru	KO Glu	KO Glu + Fru		WT Glu	WT Glu + Fru	KO Glu	KO Glu + Fru		WT Glu	WT Glu + Fru	KO Glu	KO Glu + Fru				KO Glu vs. KO Glu + Fru	0.05528	-1.257 to 1.368	No	ns	0.9993	C-D
1367	1443	1005	1107		851.5	775.5	725.5	851.5		1.6054	1.86074	1.38525	1.30006
1297	1534	1001	1132		852	770	938	1042.5		1.5223	1.99221	1.06716	1.08585				Test details	Mean 1	Mean 2	Mean Diff.	SE of diff.	n1	n2	q	DF
1267	1600	1093	1312		907.5	871.5	855	993		1.39614	1.83592	1.27836	1.32125				WT Glu vs. WT Glu + Fru	3.469	5.232	-1.763	0.442	4	4	5.639	12
																	WT Glu vs. KO Glu	3.469	2.639	0.8297	0.442	4	4	2.655	12
																	WT Glu vs. KO Glu + Fru	3.469	2.584	0.885	0.442	4	4	2.831	12
																	WT Glu + Fru vs. KO Glu	5.232	2.639	2.592	0.442	4	4	8.294	12
																	WT Glu + Fru vs. KO Glu + Fru	5.232	2.584	2.648	0.442	4	4	8.471	12
																	KO Glu vs. KO Glu + Fru	2.639	2.584	0.05528	0.442	4	4	0.1769	12
																	HCT116
																	Ordinary one-way ANOVA
																	Number of families	1
																	Number of comparisons per family	6
																	Alpha	0.05
																	Tukey's multiple comparisons test	Mean Diff.	95.00% CI of diff.	Below threshold?	Summary	Adjusted P Value
																	WT Glu vs. WT Glu + Fru	-0.3883	-0.7121 to -0.06461	Yes	*	0.0206	A-B
																	WT Glu vs. KO Glu	0.2644	-0.05937 to 0.5881	No	ns	0.1145	A-C
																	WT Glu vs. KO Glu + Fru	0.2722	-0.05150 to 0.5960	No	ns	0.1026	A-D
																	WT Glu + Fru vs. KO Glu	0.6527	0.3290 to 0.9764	Yes	***	0.0009	B-C
																	WT Glu + Fru vs. KO Glu + Fru	0.6606	0.3368 to 0.9843	Yes	***	0.0008	B-D
																	KO Glu vs. KO Glu + Fru	0.007873	-0.3159 to 0.3316	No	ns	0.9998	C-D
																	Test details	Mean 1	Mean 2	Mean Diff.	SE of diff.	n1	n2	q	DF
																	WT Glu vs. WT Glu + Fru	1.508	1.896	-0.3883	0.1011	3	3	5.433	8
																	WT Glu vs. KO Glu	1.508	1.244	0.2644	0.1011	3	3	3.698	8
																	WT Glu vs. KO Glu + Fru	1.508	1.236	0.2722	0.1011	3	3	3.808	8
																	WT Glu + Fru vs. KO Glu	1.896	1.244	0.6527	0.1011	3	3	9.131	8
																	WT Glu + Fru vs. KO Glu + Fru	1.896	1.236	0.6606	0.1011	3	3	9.241	8
																	KO Glu vs. KO Glu + Fru	1.244	1.236	0.007873	0.1011	3	3	0.1101	8

## Sheet: Ext_Fig.5g
DLD1					HCT116					RKO					HCT8						DLD1
WT	WT	KO	KO		WT	WT	KO	KO		WT	WT	KO	KO		WT	WT	KO	KO			Ordinary one-way ANOVA
Glu	Glu+Fru	Glu	Glu+Fru		Glu	Glu+Fru	Glu	Glu+Fru		Glu	Glu+Fru	Glu	Glu+Fru		Glu	Glu+Fru	Glu	Glu+Fru			Number of families	1
0.146396	0.190096	0.212256	0.167455		1.88404	1.38583	2.65681	1.78302		0.261335	0.384769	0.405842	0.327856		0.402141	0.289511	0.25818	0.256607			Number of comparisons per family	6
0.494925	0.288662	0.181763	0.170352		2.42783	2.03307	2.62323	1.78805		0.588115	0.267084	0.353938	0.403181		0.38681	0.426887	0.826437	0.278854			Alpha	0.05
0.297446	0.238265	0.222985	0.237047		2.45402	2.02331	1.50596	2.17476		0.325049	0.342697	0.409037	0.427098		0.48262	0.288078	0.311449	0.603686
0.424825	0.437339	0.220941	0.253849		1.65727	2.18315	2.71616	2.84306		0.233464	0.359401	0.384066	0.358134		0.527237	0.269369	0.436621	0.500123			Tukey's multiple comparisons test	Mean Diff.	95.00% CI of diff.	Below threshold?	Summary	Adjusted P Value
0.184879	0.224615	0.44001	0.176043		2.20437	0.918701	2.12436	1.65642		0.352579	0.373149	0.535573	0.439594		0.403903	0.329236	0.377136	0.419944			WT Glu vs. WT Glu+Fru	0.01495	0.002399 to 0.02750	Yes	*	0.0119	A-B
0.61841	0.655331	0.318783	0.176632		1.83591	0.992442	2.32431	2.72263		0.259243	0.405841	0.3733	0.21764		0.410022	0.35349	0.331821	0.246168			WT Glu vs. KO Glu	0.05856	0.04659 to 0.07053	Yes	****	<0.0001	A-C
0.440726	0.299411	0.182053	0.233964		2.46043	2.29418	2.345	1.52809		0.709296	0.710784	0.384374	0.317528		0.435505	0.837668	0.411862	0.411683			WT Glu vs. KO Glu+Fru	0.06081	0.04913 to 0.07249	Yes	****	<0.0001	A-D
0.243197	0.7963	0.161158	0.163433		2.56276	2.4941	2.56014	2.74326		0.211257	0.580843	0.597844	0.46505		0.548477	0.635429	0.603354	0.255887			WT Glu+Fru vs. KO Glu	0.04361	0.03092 to 0.05630	Yes	****	<0.0001	B-C
0.671421	0.369509	0.276161	0.193383		2.47379	2.70365	2.17881	2.92058		0.240357	0.398056	0.342716	0.457594		0.310774	0.846861	0.303947	0.442923			WT Glu+Fru vs. KO Glu+Fru	0.04586	0.03344 to 0.05828	Yes	****	<0.0001	B-D
0.172115	0.174405	0.189696	0.25865		2.56917	2.10741	2.74755	1.71601		0.262709	0.361218	0.731623	0.410986		0.947815	0.867659	0.404761	0.268489			KO Glu vs. KO Glu+Fru	0.00225	-0.009581 to 0.01408	No	ns	0.9616	C-D
0.780881	0.616543	0.157361	0.334694		2.23472	2.62444	1.716	2.12274		0.312052	0.233403	0.257367	0.535047		1.08753	0.612776	0.406968	0.357052
0.318842	0.272382	0.298318	0.422489		1.2531	1.14959	2.33175	1.24113		0.577563	0.375098	0.264507	0.363612		0.269369	0.943565	0.932658	0.397314			Test details	Mean 1	Mean 2	Mean Diff.	SE of diff.	n1	n2	q	DF
0.239603	0.156227	0.251912	0.213944		2.39557	2.49349	2.76784	2.85423		0.813358	0.233593	0.392582	0.390683		0.332551	0.339322	0.391611	0.360616			WT Glu vs. WT Glu+Fru	0.2821	0.2671	0.01495	0.004884	1205	960	4.329	4572
0.492064	0.238044	0.323566	0.21713		2.46944	2.62819	2.23506	2.9247		0.392773	0.376339	0.317324	0.239526		0.927431	0.236745	0.384201	0.402659			WT Glu vs. KO Glu	0.2821	0.2235	0.05856	0.004657	1205	1147	17.78	4572
0.422275	0.232411	0.161818	0.197497		2.06391	1.75564	2.11925	2.34764		0.395336	0.363669	0.411301	0.372487		0.301078	1.02795	0.340631	0.408504			WT Glu vs. KO Glu+Fru	0.2821	0.2213	0.06081	0.004545	1205	1264	18.92	4572
0.55794	0.229892	0.18204	0.196356		2.0272	1.98483	1.75551	1.62854		0.236905	0.207122	0.287613	0.332964		0.384326	0.686354	0.378744	0.41657			WT Glu+Fru vs. KO Glu	0.2671	0.2235	0.04361	0.004938	960	1147	12.49	4572
0.363521	0.37135	0.335518	0.161771		1.45375	2.60001	2.15181	1.24456		0.397653	0.21657	0.346864	0.305276		1.27819	0.871821	0.719551	0.475057			WT Glu+Fru vs. KO Glu+Fru	0.2671	0.2213	0.04586	0.004833	960	1264	13.42	4572
0.728419	0.248483	0.149216	0.310486		1.88117	2.65343	2.90081	2.85537		0.361608	0.30214	0.317596	0.226989		1.04095	0.539538	0.305143	0.521188			KO Glu vs. KO Glu+Fru	0.2235	0.2213	0.00225	0.004604	1147	1264	0.6912	4572
0.314886	0.157369	0.24458	0.167644		2.56679	2.48533	2.47505	2.89875		0.348047	0.423993	0.340692	0.36875		0.361616	0.323506	0.327196	0.591391
0.68867	0.343868	0.153343	0.208858		2.45729	1.40288	2.1361	2.48101		0.244561	0.267338	0.310799	0.204188		0.36259	0.761744	0.458883	0.477321			HCT116
0.192094	0.532472	0.141215	0.17479		2.47719	1.99706	2.93072	2.90768		0.34214	0.311855	0.212818	0.209772		0.285047	0.219138	0.279777	0.981371			Ordinary one-way ANOVA
0.179212	0.358215	0.140127	0.320797		2.46353	2.70787	1.37833	2.44171		0.297396	0.266658	0.333674	0.361793		0.230113	0.325261	0.238256	0.405861			Number of families	1
0.160864	0.234971	0.141714	0.207486		2.62021	2.2301	1.76807	1.90572		0.308436	0.242854	0.399043	0.212255		0.476961	0.573055	0.32727	0.339348			Number of comparisons per family	6
0.206555	0.231936	0.149876	0.208645		2.05481	1.6308	1.56884	2.17807		0.215751	0.232061	0.387666	0.271892		1.23474	0.517407	0.364423	0.293421			Alpha	0.05
0.248281	0.375305	0.141452	0.364687		1.75482	2.75608	1.59549	2.80246		0.393197	0.249722	0.244582	0.312236		0.250031	0.29426	0.516022	0.31235
0.189872	0.198735	0.164853	0.328783		2.65615	2.44221	2.63046	2.3974		0.257696	0.237475	0.358711	0.396102		0.330336	0.310622	0.70923	0.306376			Tukey's multiple comparisons test	Mean Diff.	95.00% CI of diff.	Below threshold?	Summary	Adjusted P Value
0.200118	0.235496	0.256561	0.25055		1.77648	2.45754	2.82755	2.10403		0.234586	0.66732	0.927781	0.211247		0.479479	1.0802	0.577496	0.439593			WT Glu vs. WT Glu+Fru	-0.116	-0.2099 to -0.02210	Yes	**	0.0083	A-B
0.237561	0.234601	0.182017	0.166644		1.99818	1.50486	2.1049	2.3831		0.203734	0.242646	0.324773	0.21431		0.357306	0.413969	0.386396	0.607169			WT Glu vs. KO Glu	0.1378	0.03746 to 0.2382	Yes	**	0.0024	A-C
0.253041	0.207937	0.361886	0.409825		1.76037	2.56382	2.75609	2.66781		0.375321	0.357358	0.528295	0.24663		0.581996	0.214087	0.415608	0.361991			WT Glu vs. KO Glu+Fru	-0.004083	-0.1173 to 0.1092	No	ns	0.9997	A-D
0.144169	0.310239	0.261319	0.179646		2.30328	2.51544	1.0501	1.21839		0.265024	0.247004	0.221402	0.692026		1.18248	0.318099	0.288554	0.330154			WT Glu+Fru vs. KO Glu	0.2538	0.1599 to 0.3477	Yes	****	<0.0001	B-C
0.24491	0.153337	0.169473	0.188628		1.88202	2.67975	0.947591	1.73744		0.280687	0.231529	0.63056	0.209659		0.764273	0.54545	0.792561	0.367838			WT Glu+Fru vs. KO Glu+Fru	0.1119	0.004349 to 0.2195	Yes	*	0.0377	B-D
0.238495	0.284621	0.257497	0.164811		2.50591	1.07509	2.62128	1.70945		0.348618	0.227262	0.216304	0.224249		0.33475	0.957489	0.46207	0.359204			KO Glu vs. KO Glu+Fru	-0.1419	-0.2552 to -0.02866	Yes	**	0.0071	C-D
0.139002	0.142624	0.237655	0.153371		2.68761	1.85938	2.27047	1.483		0.376291	0.211783	0.274931	0.222504		0.663162	0.235945	0.652461	1.13417
0.182041	0.146593	0.293255	0.18666		1.01822	2.55417	1.13297	2.01241		0.31221	0.231471	0.237516	0.205809		0.371952	0.222879	0.250444	0.364903			Test details	Mean 1	Mean 2	Mean Diff.	SE of diff.	n1	n2	q	DF
0.242831	0.201712	0.155756	0.195831		1.59693	1.9058	1.30602	1.38284		0.42341	0.325848	0.307857	0.2533		0.834943	0.230715	0.792394	0.544893			WT Glu vs. WT Glu+Fru	2.208	2.324	-0.116	0.03651	382	509	4.493	1516
0.341688	0.523244	0.217741	0.211844		2.79742	2.59207	1.56594	2.71311		0.245088	0.253661	0.212599	0.222448		0.741675	0.250804	0.280321	0.79757			WT Glu vs. KO Glu	2.208	2.07	0.1378	0.03902	382	382	4.995	1516
0.167283	0.467395	0.200126	0.233501		1.37725	1.50423	2.30662	2.07827		0.282328	0.320888	0.213788	0.213625		0.288198	0.316755	0.328643	0.268866			WT Glu vs. KO Glu+Fru	2.208	2.212	-0.004083	0.04404	382	247	0.1311	1516
0.18971	0.153339	0.238488	0.197444		2.44291	2.67267	1.24916	2.76317		0.523123	0.257768	0.336944	0.231822		0.810699	0.600102	0.346551	0.341893			WT Glu+Fru vs. KO Glu	2.324	2.07	0.2538	0.03651	509	382	9.832	1516
0.140897	0.203882	0.146965	0.168407		1.93815	1.53478	2.62709	2.63757		0.416926	0.228899	0.29297	0.214281		0.384683	0.341863	0.361965	0.269706			WT Glu+Fru vs. KO Glu+Fru	2.324	2.212	0.1119	0.04182	509	247	3.784	1516
0.149994	0.362354	0.174345	0.202524		2.39445	1.71658	1.94116	1.85425		0.402432	0.246319	0.297635	0.465676		0.331121	0.400549	0.320495	0.563794			KO Glu vs. KO Glu+Fru	2.07	2.212	-0.1419	0.04404	382	247	4.557	1516
0.252847	0.291192	0.193989	0.372461		1.53222	2.10894	1.80819	2.68228		0.441481	0.320698	0.307556	0.207932		0.393822	0.327699	0.247202	0.27711
0.4273	0.159152	0.181883	0.195544		2.36962	1.99078	1.37741	1.36168		0.466311	0.383684	0.448123	0.356335		0.777505	0.330257	0.310188	0.862416			RKO
0.142079	0.168185	0.150164	0.330347		2.84903	1.64836	2.59334	2.42356		0.342253	0.422666	0.486716	0.733838		0.36111	0.345054	0.572542	0.310309			Ordinary one-way ANOVA
0.230762	0.349926	0.148811	0.161124		2.76909	2.55066	2.05056	1.18991		0.318488	0.2854	0.271483	0.575771		0.325963	0.301207	0.275155	0.353011			Number of families	1
0.251827	0.337522	0.16384	0.170909		1.06498	2.66611	2.59737	2.02216		0.365959	0.233695	0.227808	0.213171		0.382451	0.346474	0.257524	0.564709			Number of comparisons per family	6
0.250565	0.154902	0.185537	0.164954		2.56054	2.61848	1.20219	1.94456		0.327555	0.455846	0.226947	0.345117		0.419909	0.504406	0.339273	0.458319			Alpha	0.05
0.385084	0.144558	0.177633	0.185338		2.56826	1.9671	2.89674	1.84507		0.739995	0.426548	0.238617	0.197725		0.325075	0.261101	0.527204	0.284979
0.204428	0.145668	0.15282	0.15562		2.89004	2.43952	1.93334	2.71982		0.467483	0.272746	0.268826	0.220965		1.21787	0.34819	0.372686	0.244067			Tukey's multiple comparisons test	Mean Diff.	95.00% CI of diff.	Below threshold?	Summary	Adjusted P Value
0.190812	0.147984	0.196404	0.202369		2.68609	2.63631	2.5276	2.47035		0.390977	0.232301	0.507806	0.339206		0.325531	0.249094	1.26996	0.295488			WT Glu vs. WT Glu+Fru	0.02377	0.006865 to 0.04067	Yes	**	0.0017	A-B
0.291591	0.148295	0.157464	0.159051		1.67475	2.12192	1.18278	2.83686		0.656547	0.517081	0.239414	0.209991		0.26053	0.2339	0.721841	0.345565			WT Glu vs. KO Glu	0.0204	0.004788 to 0.03601	Yes	**	0.0044	A-C
0.22765	0.160742	0.164156	0.283155		1.82951	2.83918	1.85106	1.19468		0.41027	0.553255	0.294796	0.224828		0.469233	0.885331	0.345446	0.343267			WT Glu vs. KO Glu+Fru	0.02023	0.005276 to 0.03519	Yes	**	0.0029	A-D
0.239633	0.164835	0.160491	0.203317		2.32302	2.80084	2.34942	1.64509		0.380727	0.309615	0.239693	0.208999		0.863315	0.863708	0.297597	0.376771			WT Glu+Fru vs. KO Glu	-0.003371	-0.01808 to 0.01134	No	ns	0.9354	B-C
0.533792	0.136595	0.160458	0.162677		2.9307	2.43397	1.5261	1.1743		0.386568	0.217921	0.241381	0.373682		0.578333	0.23561	0.512824	0.314492			WT Glu+Fru vs. KO Glu+Fru	-0.003536	-0.01755 to 0.01048	No	ns	0.9161	B-D
0.422723	0.138616	0.201626	0.174695		1.80419	1.98279	1.9421	1.91992		0.362357	0.269805	0.303218	0.20654		0.316053	0.378647	0.800419	0.385286			KO Glu vs. KO Glu+Fru	-0.0001648	-0.01259 to 0.01226	No	ns	>0.9999	C-D
0.297352	0.190217	0.24261	0.205858		1.30071	2.47345	2.23622	2.5315		0.314218	0.204233	0.309561	0.200125		0.215892	0.863828	0.37292	0.273981
0.179058	0.148421	0.199326	0.183968		2.5564	2.78499	1.29694	2.99049		0.504096	0.227844	0.347269	0.250358		0.239928	0.454497	0.498668	0.273646			Test details	Mean 1	Mean 2	Mean Diff.	SE of diff.	n1	n2	q	DF
0.163404	0.270357	0.372712	0.233044		2.72623	1.21086	1.80252	1.7591		0.362978	0.288078	0.313021	0.326245		0.261205	0.264426	0.34569	0.259358			WT Glu vs. WT Glu+Fru	0.3536	0.3299	0.02377	0.006578	646	783	5.111	4092
0.164856	0.39423	0.159479	0.161509		1.33642	2.47885	2.9584	2.18442		0.718258	0.281049	0.436074	0.296094		0.487165	0.458714	0.23373	0.467289			WT Glu vs. KO Glu	0.3536	0.3332	0.0204	0.006074	646	1161	4.749	4092
0.173868	0.168371	0.159085	0.16743		2.80249	2.79494	2.13432	2.10028		0.20044	0.283974	0.286998	0.375895		1.22656	1.06822	0.306998	0.293528			WT Glu vs. KO Glu+Fru	0.3536	0.3334	0.02023	0.00582	646	1506	4.917	4092
0.21238	0.34875	0.226039	0.231551		3.00432	1.89143	2.82216	2.80889		0.220482	0.394501	0.258304	0.287829		0.246234	0.30953	0.238961	0.374276			WT Glu+Fru vs. KO Glu	0.3299	0.3332	-0.003371	0.005723	783	1161	0.833	4092
0.260697	0.247147	0.176877	0.18467		2.91384	2.08546	2.55499	2.25451		0.499462	0.23362	0.25815	0.397968		0.290269	0.308938	0.354843	0.298615			WT Glu+Fru vs. KO Glu+Fru	0.3299	0.3334	-0.003536	0.005452	783	1506	0.9171	4092
0.265403	0.450764	0.165823	0.519048		3.01729	2.65945	2.85986	2.67882		0.238206	0.293795	0.301664	0.331042		0.980301	0.384184	0.324741	0.299387			KO Glu vs. KO Glu+Fru	0.3332	0.3334	-0.0001648	0.004833	1161	1506	0.04822	4092
0.228117	0.284982	0.175915	0.18189		2.68177	1.74418	2.0318	2.68966		0.50676	0.515477	0.362966	0.257364		0.267056	0.809539	0.306328	0.31832
0.688203	0.270164	0.242602	0.323961		2.9352	2.90531	2.71357	2.9356		0.398829	0.308712	0.231519	0.221128		0.370661	0.313857	0.274157	0.662728			HCT8
0.301538	0.270771	0.172809	0.187391		2.48214	2.78902	1.64393	1.26807		0.246915	0.393737	0.315079	0.290367		0.22689	0.349224	0.286095	0.358392			Ordinary one-way ANOVA
0.171907	0.160078	0.202419	0.217575		2.33445	2.23167	2.13599	2.09147		0.243935	0.286274	0.284695	0.386619		0.783021	0.520121	0.259132	0.407452			Number of families	1
0.227039	0.192946	0.166059	0.201538		1.52886	0.97894	2.6802	2.93917		0.235672	0.525616	0.295069	0.261667		0.369178	0.654522	0.460972	0.341273			Number of comparisons per family	6
0.165098	0.271888	0.266693	0.604043		1.89626	2.63891	2.71033	2.6621		0.274219	0.541839	0.283457	0.202604		0.248724	0.824513	0.341642	0.382256			Alpha	0.05
0.166404	0.132864	0.159444	0.147719		2.3484	1.79154	2.87431	2.94705		0.242867	0.459953	0.271937	0.221944		0.641989	0.273498	0.321677	0.499653
0.164856	0.138978	0.355124	0.140179		2.09624	1.93527	2.33051	2.93763		0.223861	0.715366	0.2911	0.256905		0.738046	0.334924	0.226487	0.29044			Tukey's multiple comparisons test	Mean Diff.	95.00% CI of diff.	Below threshold?	Summary	Adjusted P Value
0.177647	0.152393	0.181806	0.151032		2.3017	2.03484	2.86914	1.87243		0.639497	0.929639	0.338053	0.310933		0.503053	0.390018	0.320087	0.600072			WT Glu vs. WT Glu+Fru	0.02606	0.001835 to 0.05029	Yes	*	0.0292	A-B
0.321216	0.131765	0.157388	0.143138		2.26358	2.53986	1.62805	2.5267		0.3013	0.234591	0.291076	0.259831		0.470331	0.261208	0.421609	0.310169			WT Glu vs. KO Glu	0.04494	0.02303 to 0.06685	Yes	****	<0.0001	A-C
0.23457	0.181931	0.165378	0.141961		2.46708	2.2986	1.5965	2.87208		0.39437	0.401649	0.318174	0.213223		0.465973	0.600873	0.386768	0.35336			WT Glu vs. KO Glu+Fru	0.06631	0.04421 to 0.08841	Yes	****	<0.0001	A-D
0.31676	0.149449	0.283538	0.152648		2.33755	3.3418	2.36999	2.40287		0.339964	0.250673	0.297081	0.278825		0.961802	0.808684	0.295563	0.291878			WT Glu+Fru vs. KO Glu	0.01888	-0.003159 to 0.04092	No	ns	0.1229	B-C
0.184729	0.14444	0.155478	0.196283		1.91701	2.34564	2.36693	2.86715		0.363262	0.279638	0.390366	0.254556		0.748664	0.503986	0.300387	0.493322			WT Glu+Fru vs. KO Glu+Fru	0.04025	0.01803 to 0.06248	Yes	****	<0.0001	B-D
0.366765	0.145385	0.252147	0.247586		2.61101	2.57315	2.49994	1.87509		0.326012	0.296744	0.366735	0.367054		0.568551	0.471012	0.385279	0.355761			KO Glu vs. KO Glu+Fru	0.02137	0.001693 to 0.04105	Yes	*	0.0271	C-D
0.331959	0.636908	0.183006	0.162779		2.67926	2.43372	1.98112	2.63362		0.410597	0.269947	0.240409	0.288172		0.520497	0.412111	0.346897	0.481688
0.298495	0.159462	0.186947	0.184156		2.55604	2.82012	1.48679	2.11604		0.236525	0.351648	0.330628	0.249027		1.27096	0.845592	0.45919	0.470885			Test details	Mean 1	Mean 2	Mean Diff.	SE of diff.	n1	n2	q	DF
0.17307	0.257488	0.174175	0.315244		2.90137	2.76398	2.72633	2.09339		0.334058	0.265251	0.381788	0.269532		0.42839	0.334382	0.533024	0.499009			WT Glu vs. WT Glu+Fru	0.4994	0.4733	0.02606	0.009427	1013	994	3.91	5046
0.279524	0.183581	0.280193	0.167186		2.65939	2.52209	2.64584	2.13149		0.339232	0.390814	0.313202	0.299486		0.369267	0.911007	0.365582	0.399543			WT Glu vs. KO Glu	0.4994	0.4544	0.04494	0.008527	1013	1554	7.454	5046
0.148412	0.177109	0.547003	0.235062		2.73585	2.42158	1.49331	2.24998		0.342071	0.299955	0.37637	0.255062		0.444132	0.359571	0.336685	0.255223			WT Glu vs. KO Glu+Fru	0.4994	0.4331	0.06631	0.0086	1013	1489	10.9	5046
0.16692	0.177865	0.1891	0.204346		2.06095	2.37914	2.14682	1.06386		0.305609	0.276721	0.324148	0.242941		0.275494	0.484597	0.468322	0.334004			WT Glu+Fru vs. KO Glu	0.4733	0.4544	0.01888	0.008576	994	1554	3.113	5046
0.293517	0.178478	0.246347	0.231583		2.22652	2.64989	2.70186	1.85608		0.280831	0.236893	0.460653	0.308506		0.328562	0.24306	0.234633	0.260612			WT Glu+Fru vs. KO Glu+Fru	0.4733	0.4331	0.04025	0.008649	994	1489	6.582	5046
0.178658	0.37174	0.254409	0.26328		2.31457	2.84104	2.35318	1.53379		0.266573	0.222998	0.285215	0.38591		0.312072	0.243599	0.418949	0.486118			KO Glu vs. KO Glu+Fru	0.4544	0.4331	0.02137	0.007657	1554	1489	3.947	5046
0.143194	0.304127	0.322901	0.163445		2.74711	1.30358	2.68098	2.6334		0.881821	0.282312	0.295935	0.402028		0.320101	0.431122	0.258385	0.221272
0.172496	0.279248	0.218557	0.247642		2.60998	2.16391	2.67754	2.69233		0.346883	0.227801	0.239093	0.314221		0.601847	1.10414	0.439012	0.388475
0.180965	0.338037	0.272471	0.341712		2.29017	1.54113	2.50479	1.83095		0.372001	0.294307	0.253285	0.265629		0.24512	0.44704	0.423822	0.231804
0.261818	0.186833	0.16624	0.217084		1.1103	2.64974	2.31745	2.65827		0.570742	0.24392	0.326679	0.422976		0.376046	0.350151	0.326891	0.495727
0.342766	0.145089	0.242224	0.193821		1.89438	2.62298	2.59717	1.63466		0.438328	0.202582	0.346297	0.263426		0.301696	0.372332	0.384896	0.376662
0.200694	0.152254	0.223101	0.200186		2.53016	2.63687	2.33357	2.72397		0.259726	0.405506	0.253149	0.268162		0.840455	0.233283	0.378597	0.289703
0.139111	0.181836	0.156911	0.212837		2.61502	2.694	1.36347	2.55568		0.446327	0.362982	0.239307	0.376877		0.251706	0.551301	0.355724	0.237338
0.142824	0.330218	0.156565	0.2215		0.911238	2.29054	2.01739	1.72393		0.267673	0.388738	0.438463	0.503326		0.230308	0.366801	0.404896	0.344383
0.21691	0.450986	0.186323	0.178773		1.43565	3.07592	0.989614	1.65867		0.243378	0.192026	0.280183	0.267505		0.30159	0.283511	0.331651	0.374326
0.14134	0.211941	0.164142	0.152397		2.11301	3.20135	1.13065	2.15759		0.213445	0.351882	0.25008	0.252936		0.297215	0.29531	0.283403	0.279257
0.285444	0.151297	0.185025	0.169589		2.32084	3.09517	1.31583	1.99692		0.29386	0.194789	0.255657	0.228249		1.21384	0.223165	0.307156	0.310536
0.239327	0.494896	0.319668	0.181765		2.3614	1.91561	2.28322	2.89106		0.656324	0.422263	0.457291	0.325539		0.374032	0.417819	0.352238	0.383866
0.137686	0.198218	0.144657	0.177544		2.33648	3.07411	2.32158	2.78174		0.810593	0.355846	0.259864	0.272664		0.335361	0.356523	0.461365	0.471715
0.351318	0.558372	0.144927	0.158201		2.3493	2.35438	2.42929	2.77305		0.485361	0.265154	0.269325	0.273281		0.351153	0.509083	0.450743	0.303287
0.309209	0.268972	0.141921	0.152546		2.38468	2.43325	2.47704	2.76383		0.241778	0.284346	0.227946	0.229353		0.894654	0.220115	0.308231	0.234696
0.189672	0.46667	0.384391	0.282657		2.37384	2.11149	2.53198	2.62757		0.969723	0.329684	0.24315	0.264755		0.293934	0.440289	0.44688	0.368405
0.159464	0.606854	0.156067	0.201723		1.45222	2.48933	2.47988	2.90724		0.387171	0.261949	0.228658	0.215763		0.340547	0.536013	0.361043	0.449418
0.253552	0.176884	0.233437	0.154756		2.16388	1.91938	2.35248	2.97868		0.245079	0.259687	0.434116	0.349328		1.37427	0.266507	0.437671	0.353276
0.349659	0.173529	0.165172	0.177195		1.84437	3.12725	2.11925	2.45293		0.246806	0.492579	0.329047	0.337165		0.287956	0.228963	0.438425	0.402649
0.189088	0.230992	0.160562	0.223625		1.79041	1.40053	1.86125	2.26784		0.232554	0.213078	0.260981	0.308151		1.01103	0.398589	0.804821	0.26432
0.686104	0.172914	0.199937	0.182108		2.07903	2.58665	2.49417	2.88514		0.200548	0.354244	0.225912	0.811964		0.609161	0.294149	0.358861	0.593245
0.13543	0.303821	0.200862	0.159079		2.157	2.72952	2.5899	1.82548		0.326118	0.318519	0.243587	0.582184		0.253879	0.748659	0.306684	0.504127
0.145436	0.209332	0.537708	0.176951		1.53078	2.28015	1.38277	1.008		0.233506	0.264611	0.455263	0.243577		0.650355	0.31598	0.833834	0.42973
0.14187	0.264563	0.476735	0.327201		2.29464	2.90002	1.43216	2.36313		0.270048	0.3394	0.417861	0.24739		0.263844	0.618991	0.764959	0.40837
0.188368	0.177373	0.170595	0.195425		1.55375	2.74832	0.970995	0.930367		0.242783	0.26142	0.40851	0.360952		0.224588	0.486554	0.28661	0.47937
0.365093	0.236431	0.174049	0.19216		2.52929	2.74563	0.96555	0.956513		0.511159	0.410486	0.236824	0.445969		0.261515	0.289691	0.307497	0.402301
0.176642	0.2141	0.205572	0.15866		2.40966	2.71814	1.96517	1.17662		0.242491	0.253806	0.336042	0.566178		0.345079	0.306216	0.257224	0.585244
0.144305	0.204189	0.21805	0.15736		2.56123	2.21433	2.47302	1.40301		0.447822	0.273547	1.04142	0.244769		0.263674	0.405568	0.385829	0.322718
0.234855	0.162878	0.187174	0.157539		2.1299	2.84276	2.07516	2.70699		0.272933	0.472869	0.526609	0.65589		0.707978	0.232627	0.342223	0.395144
0.164306	0.30794	0.229037	0.183127		1.15507	2.82537	0.969575	2.0246		0.371328	0.266632	0.246832	0.353285		0.657302	0.313154	0.800282	0.319505
0.518385	0.189647	0.160298	0.20293		1.17213	1.30578	2.3093	0.947135		0.319114	0.344108	0.28977	0.236164		0.249721	0.395286	0.361383	0.253679
0.31337	0.522747	0.567795	0.294506		2.59977	2.53169	1.9504	2.66182		0.503447	0.327487	0.220529	0.404625		1.11391	0.37326	0.824039	0.317407
0.157807	0.21846	0.183633	0.310853		2.2828	3.08535	2.15166	0.962425		0.331698	0.414002	0.391165	0.235508		1.02792	0.509679	0.931833	0.366783
0.196639	0.670011	0.263205	0.237541		2.67251	1.29298	2.32231	2.46685		0.290616	0.266683	0.229504	0.365305		0.321198	1.47547	0.27964	0.791565
0.296224	0.188085	0.164675	0.301623		2.35871	1.74852	2.26407	2.70188		1.08411	0.423625	0.368839	0.376935		1.29408	0.344785	0.335965	0.27705
0.311523	0.194302	0.16158	0.801601		2.66507	2.41975	2.70152	2.70361		0.439234	0.276827	0.282587	0.37246		0.588224	0.515839	0.447457	0.420511
0.163757	0.252508	0.231406	0.319026		1.90119	1.46369	1.88727	1.92425		0.281342	0.325881	0.206667	0.342567		0.438586	0.594434	0.35012	0.259179
0.577771	0.233264	0.351186	0.241049		2.23206	2.66966	2.26107	0.966934		0.29138	0.227031	0.272493	0.251369		0.398939	0.759439	0.604	0.46079
0.283478	0.139221	0.169954	0.171333		2.64538	3.13297	2.53094	2.43467		0.496443	0.45523	0.286222	0.322714		0.416203	0.399855	0.356483	0.327403
0.144419	0.358067	0.308052	0.4617		1.2836	1.51089	2.64602	0.936193		0.314945	0.360573	0.394855	0.35937		0.410185	0.730285	0.594639	0.281775
0.20897	0.171556	0.268874	0.218486		2.51134	1.59747	2.09813	2.39228		0.317036	0.471625	0.316331	0.270892		0.614343	0.245249	0.6901	0.25135
0.194943	0.345633	0.162023	0.211913		1.28654	2.26975	2.21506	2.35151		0.230763	0.286253	0.304228	0.258737		0.299191	0.639563	0.440809	0.353525
0.229845	0.175034	0.156701	0.162603		1.76557	2.00356	1.17054	2.21683		0.341699	0.240232	0.210852	0.239077		0.317831	0.369645	0.401942	1.0026
0.249815	0.166716	0.267604	0.162481		2.00374	2.3734	2.58926	2.29351		0.49838	0.238204	0.229408	0.263396		0.583244	0.232285	0.643465	0.347875
0.176347	0.265379	0.258107	0.219901		2.90206	1.06552	2.41546	2.68571		0.508151	0.201308	0.252849	0.353323		0.416133	0.288593	0.982151	0.412153
0.38415	0.230276	0.150495	0.247357		1.21942	2.12438	2.74948	2.74755		0.568292	0.202843	0.27768	0.332065		0.37628	0.340861	0.928897	0.367596
0.321668	0.171417	0.364659	0.268289		2.52374	1.22486	1.09822	1.33342		0.373895	0.220235	0.485988	0.214684		0.392649	0.236683	0.271352	0.316753
0.514662	0.258742	0.422522	0.225028		2.62619	1.12864	2.04537	2.73659		0.251531	0.233098	0.276932	0.215867		0.32318	0.450061	0.759696	0.295233
0.246332	0.160964	0.266622	0.154736		1.95168	1.88452	2.32099	2.68941		0.298042	0.231926	0.204256	0.399139		0.362616	0.248625	0.494187	0.630065
0.215269	0.193306	0.145673	0.159192		2.21352	2.49826	2.71099	2.60009		0.460127	0.264412	0.268516	0.34091		1.00456	0.452762	0.322657	0.386417
0.159995	0.32423	0.207822	0.209137		2.93482	1.49678	2.09803	2.24231		0.509279	0.229456	0.449062	0.641821		0.520731	0.775388	0.870499	0.490801
0.684752	0.169583	0.156748	0.274868		1.78263	2.43935	2.58002	2.324		0.504156	0.687588	0.347461	0.370949		0.629176	0.261114	0.546877	0.356201
0.463507	0.238146	0.205847	0.212374		2.95258	1.97259	1.37057	2.71298		0.32121	0.203194	0.28208	0.331164		1.08081	0.467015	0.41824	0.69788
0.556802	0.237781	0.175832	0.242268		2.93986	2.44613	2.40181	2.55631		0.385606	0.205328	0.344799	0.269319		1.11666	0.274346	0.730435	0.722339
0.28104	0.208752	0.152515	0.201695		1.40704	2.12263	2.48791	2.75636		0.358385	0.513319	0.463239	0.196993		0.316054	0.720195	0.286597	0.299825
0.266001	0.158608	0.169737	0.192742		2.91801	2.20436	2.80255	2.06914		0.323231	0.208543	0.331129	0.205427		0.375336	0.355977	0.44654	0.367816
0.39852	0.212181	0.164561	0.161698		2.28357	2.24876	2.14871	2.53353		0.548123	0.244796	0.34496	0.277318		0.328825	0.76182	0.32758	0.314359
0.247865	0.148637	0.495602	0.151894		1.60313	2.03712	2.73867	1.95719		0.443174	0.455861	0.233215	0.205726		0.265089	0.267214	0.368692	0.484721
0.171399	0.241368	0.178743	0.268243		3.14014	2.29864	2.59987	2.65538		0.983613	0.258166	0.371364	0.520011		0.54929	0.501908	0.274204	0.852762
0.329882	0.269003	0.411287	0.156179		2.49145	1.95496	2.49446	2.40159		0.242222	0.580496	0.351891	0.443489		0.384205	0.402852	0.81715	0.300811
0.205806	0.139424	0.361606	0.285202		3.03302	1.79405	2.37325	2.69991		0.389974	0.214595	0.367702	0.347228		0.380355	0.618989	0.921566	0.549891
0.851832	0.284394	0.164387	0.294148		2.53792	1.85329	1.43846	2.69297		0.537846	0.320446	0.206514	0.203056		0.646288	0.395557	0.36949	0.455822
0.211573	0.216179	0.173106	0.152389		2.92704	1.99986	1.60068	2.0864		0.478419	0.282823	0.389841	0.3384		0.245283	0.339663	0.36375	0.431388
0.176235	0.141044	0.166083	0.14488		3.0496	1.2403	0.941309	2.9341		0.228031	0.320752	0.210323	0.307924		0.432323	0.721017	0.474108	0.238545
0.227929	0.718685	0.148944	0.260126		2.27991	2.26275	2.33096	2.61788		0.392796	0.684512	0.346905	0.311674		0.626071	0.338253	0.776916	0.322221
0.627603	0.211756	0.142896	0.21108		2.9201	1.08576	1.30801	1.65843		0.226136	0.254172	0.230375	0.343754		0.45712	0.383549	0.342068	0.48078
0.15166	0.281135	0.16302	0.247099		2.25538	1.86901	2.35059	2.32843		0.238966	0.457809	0.398155	0.203868		0.397667	0.285907	0.655032	0.332303
0.319637	0.287346	0.231159	0.149279		2.68291	2.57383	2.15759	2.83712		0.387812	0.270112	0.246849	0.459803		0.358826	0.337848	0.802467	0.28354
0.327874	0.210925	0.214661	0.22129		2.771	2.29224	2.23338	2.05429		0.355736	0.26595	0.500333	0.229789		0.327267	0.448888	0.425602	0.35424
0.163936	0.225577	0.148149	0.148519		3.10189	1.31537	1.41643	1.62488		0.427433	0.257822	0.233302	0.441613		0.250456	1.23312	0.321177	0.302439
0.222781	0.192737	0.142944	0.160595		2.88654	2.42671	2.50881	2.75159		0.354959	0.252555	0.277917	0.226275		0.306752	1.03482	1.25705	0.261405
0.227836	0.31395	0.212458	0.301566		2.2943	1.49925	1.88258	2.17033		0.285942	0.33058	0.306491	0.224081		0.487435	0.60862	0.360411	0.43576
0.155015	0.217616	0.180139	0.149088		2.41153	2.21494	1.55376	2.57452		0.294229	0.383433	0.291262	0.741063		0.484261	0.335023	0.814217	0.413163
0.341757	0.351337	0.40048	0.154806		1.93309	2.44515	1.31314	1.41078		0.263313	0.245249	0.279537	0.200606		0.374419	0.491693	0.573671	0.505361
0.350725	0.152855	0.461766	0.188476		2.96071	2.74851	2.5935	2.74112		0.321592	0.663469	0.254684	0.232462		0.483075	0.920884	0.916858	0.526099
0.409017	0.231857	0.164967	0.320342		2.38848	1.66611	0.951714	0.973149		0.339789	0.265881	0.385667	0.313597		0.642516	0.398078	0.439497	0.25221
0.151834	0.211602	0.158841	0.154051		3.06759	2.7146	2.54183	2.8731		0.321353	0.269688	0.309589	0.415657		1.02448	0.33425	1.12692	0.449626
0.16771	0.437916	0.247819	0.142833		3.06327	1.89163	2.5322	1.15959		0.36559	0.298596	0.310615	0.602452		0.445747	0.54085	0.311619	0.558946
0.144474	0.294546	0.239985	0.20142		2.66243	2.63768	2.4964	1.08802		0.42421	0.678209	0.419709	0.258631		0.295427	0.492785	0.552177	0.552925
0.175449	0.167498	0.155824	0.318006		2.86091	1.78288	1.34396	2.837		0.45038	0.275727	0.261582	0.296916		0.455754	0.607066	0.34159	0.539328
0.541727	0.174568	0.179874	0.248325		2.26672	2.48177	1.9538	2.93995		0.23942	0.301392	0.588864	0.353173		0.819758	0.315937	1.22035	0.408174
0.24316	0.42592	0.149358	0.200012		1.10744	2.59265	1.85428	2.82009		0.629477	0.278543	0.430251	0.417358		0.932718	0.455321	0.892238	0.286889
0.213059	0.172113	0.167255	0.152608		2.71298	1.23148	2.1557	2.98667		0.239598	0.6504	0.283159	0.507604		0.559435	0.30092	0.571222	0.449258
0.368282	0.251432	0.182906	0.148418		2.26476	2.72439	1.10993	2.8907		0.286796	0.513675	0.418666	0.25614		0.348475	0.432831	0.802151	0.353304
0.146501	0.148671	0.738931	0.274314		2.50846	1.81155	1.52231	1.71785		0.23365	0.240382	0.343395	0.206149		0.26653	0.383518	0.273047	0.457999
0.139919	0.170796	0.188606	0.15666		1.96265	2.73547	1.2536	1.10307		0.206228	0.299368	0.361447	0.203355		0.726454	0.278877	0.430552	0.392731
0.334097	0.14832	0.156095	0.150953		2.87739	2.80811	2.46382	2.05599		0.203092	0.420025	0.414394	0.289867		0.344759	0.249908	0.628657	0.770237
0.226101	0.132149	0.187748	0.274856		2.78668	2.09978	1.96408	2.19125		0.214209	0.31733	0.224067	0.226509		0.891914	0.265981	0.596364	0.454737
0.355254	0.13543	0.165159	0.145557		2.13379	2.12353	2.7124	1.97644		0.454577	0.484042	0.225005	0.277707		0.65351	0.438234	0.418628	0.261945
0.228561	0.614531	0.190172	0.452862		2.60722	1.93246	2.30406	1.47858		0.353253	0.446572	0.504753	0.226225		0.444833	1.09591	0.481003	0.479222
0.367004	0.227988	0.220118	0.224945		1.27654	2.46674	2.52565	2.65912		0.521759	0.303722	0.31022	0.454604		0.505364	0.515354	0.343767	0.573236
0.219094	0.146046	0.166987	0.163926		2.78236	1.72122	1.36388	2.3322		0.233326	0.310773	0.318278	0.219512		0.540582	0.269916	0.777797	0.662389
0.295149	0.242842	0.398324	0.143445		1.57763	2.58965	2.58269	2.92873		0.203375	0.241513	0.240306	0.212189		0.373462	0.305063	0.501575	0.483516
0.27004	0.276736	0.538989	0.212444		2.35827	2.89567	2.15242	1.84488		0.264775	0.311764	1.04317	0.269691		0.865971	1.13285	0.469598	0.269753
0.138983	0.282463	0.177662	0.177164		2.29357	2.76315	1.68682	2.6941		0.254916	0.288551	0.260918	0.527476		0.276624	0.272487	0.541602	1.08785
0.179636	0.512061	0.151555	0.16201		2.76746	2.57419	2.67076	2.08724		0.365522	0.230036	0.31663	0.250679		1.06151	0.395276	0.486818	0.798107
0.226124	0.147991	0.16683	0.183445		1.57559	2.15519	2.63328	2.35941		0.440686	0.394662	0.240257	0.255863		0.515417	1.34576	0.468619	0.314914
0.164555	0.189821	0.208756	0.16205		2.71105	2.37189	1.81397	1.00208		0.547094	0.223275	0.301219	0.408722		0.530402	1.09055	0.260409	0.681443
0.560269	0.18808	0.202615	0.302576		2.00321	2.19125	1.5046	1.28521		0.278801	0.36755	0.263869	0.285099		0.257777	0.243256	0.645692	0.633612
0.146278	0.267374	0.284897	0.152579		2.73983	2.43941	2.59546	1.90922		0.262735	0.238603	0.543864	0.322815		0.640145	0.235809	0.481963	0.589978
0.239241	0.427878	0.180421	0.195603		2.20967	1.05156	2.36779	2.5292		0.295395	0.342151	0.367858	0.283475		0.437159	0.256348	0.308277	0.391715
0.250656	0.459903	0.199478	0.145457		1.69743	2.70066	2.12909	2.4878		0.310487	0.256741	0.586569	0.230483		0.730904	0.405425	0.683662	0.267534
0.18207	0.155715	0.174085	0.24976		2.65487	1.58543	2.43913	1.67727		0.274595	0.223889	0.232803	0.244132		0.886176	0.443527	0.391268	0.90897
0.307332	0.261706	0.236216	0.173244		1.29255	0.987058	2.75221	2.67426		0.386438	0.350633	0.305673	0.316841		0.327034	0.689083	0.403674	0.368238
0.345593	0.379038	0.212047	0.1793		1.97943	2.83853	2.4839	2.15466		0.303667	0.247416	0.649163	0.284786		0.429073	0.320492	0.442484	0.523048
0.236577	0.287096	0.236796	0.189498		1.71552	2.63496	2.20942	2.3264		0.453952	0.215882	0.251475	0.210781		0.355464	0.395087	0.346889	0.54123
0.336984	0.250826	0.202531	0.225927		2.30907	2.09825	2.41944	2.74657		0.26794	0.249052	0.25263	0.252887		0.346048	0.318336	0.830536	0.304825
0.407411	0.136566	0.170899	0.163863		2.14013	2.65463	1.43846	2.57562		0.431823	0.398766	0.272404	0.312467		0.350023	0.307149	0.262109	0.340097
0.197393	0.151656	0.252098	0.174301		2.25827	2.67104	2.2336	2.7934		0.248687	0.336085	0.307325	0.255531		0.307629	0.451853	0.305929	0.563467
0.290855	0.191598	0.156229	0.392824		2.38697	1.02782	2.58844	2.06493		0.24026	0.349369	0.233053	0.247176		0.473629	0.318247	0.607555	0.51052
0.178231	0.325611	0.160202	0.301482		2.2436	2.40006	1.72699	2.58077		0.220863	0.197596	0.262069	0.194492		0.33024	1.10572	0.243613	0.424472
0.327878	0.183453	0.186485	0.192245		1.54001	3.22987	1.24394	2.01728		0.471123	0.199785	0.570289	0.405787		0.250573	0.365685	0.573347	0.409815
0.404711	0.17039	0.161226	0.14704		2.11034	3.33757	2.44479	2.60399		0.269131	0.22235	0.238038	0.20583		0.471121	0.277956	0.409806	0.937866
0.558086	0.177241	0.155116	0.163277		2.19326	2.17854	2.18965	2.38527		0.269118	0.256731	0.244885	0.293243		0.268258	1.15487	0.384554	0.387732
0.282406	0.42917	0.162656	0.402715		2.27344	2.8245	2.12392	2.72589		0.229654	0.207892	0.258266	0.200141		0.472078	0.419156	0.250103	0.442859
0.73394	0.213645	0.146765	0.334504		2.59391	3.48566	2.535	2.76317		0.329136	0.299192	0.209786	0.20561		0.412388	0.454675	0.260929	0.409734
0.60963	0.155468	0.176484	0.237168		2.33528	2.20126	2.47652	2.08162		0.458924	0.334437	0.371379	0.228734		0.353708	0.335165	0.300461	0.921126
0.475619	0.26424	0.250796	0.45058		1.91009	1.97337	2.53597	2.66649		0.795944	0.204098	0.351492	0.289688		0.985914	0.232177	0.43647	0.287217
0.269121	0.279093	0.190043	0.524904		1.6643	2.14424	2.68331	1.6567		0.345715	0.466995	0.407311	0.461176		0.390515	0.7431	0.420134	0.558608
0.384906	0.330946	0.216803	0.195295		1.50418	1.05026	2.43139	2.79397		0.329123	0.25406	0.642292	0.260315		0.72368	0.433524	0.370383	0.487888
0.165664	0.351819	0.829129	0.24893		1.51225	2.52241	2.06059	2.1943		0.33347	0.19821	0.206238	0.423259		0.329009	0.514844	0.295967	0.448056
0.391773	0.257345	0.171161	0.24394		2.4648	2.16059	2.20416	2.02116		0.417639	0.326752	0.21016	0.214662		0.403829	0.259098	0.376904	0.277371
0.768352	0.174627	0.229864	0.192524		1.46615	3.20313	1.74134	2.82245		0.408135	0.302378	0.24878	0.334515		0.694642	0.271909	0.739085	0.289673
0.214498	0.200702	0.145162	0.188132		2.52696	3.38593	1.26252	1.58339		0.222318	0.201166	0.313565	0.248404		0.458588	0.354147	0.398242	0.273197
0.15942	0.165509	0.142961	0.199222		2.12382	3.01579	2.23235	2.56563		0.443528	0.218564	0.204825	0.232496		0.843599	0.619183	0.443484	0.239231
0.196127	0.170587	0.186076	0.18873		2.45705	2.69499	2.53277	2.54098		0.414299	0.22583	0.282815	0.419854		0.967062	0.233658	0.241723	0.26677
0.324775	0.214558	0.149106	0.207996		1.59122	2.86919	1.86572	2.17208		0.399917	0.220053	0.340997	0.216169		0.369987	0.224704	0.618752	0.308512
0.234458	0.22651	0.413419	0.159733		1.93954	2.2279	1.38193	2.51435		0.215846	0.418233	0.209679	0.683737		0.384666	0.406942	0.411494	0.429597
0.284126	0.274511	0.158812	0.278452		2.30265	2.27491	1.09543	2.71248		0.344565	0.467671	0.274095	0.452157		0.935623	0.44938	0.446022	0.362343
0.337292	0.243991	0.612889	0.167455		1.99348	1.71278	2.08415	2.61216		0.270313	0.385661	0.211166	0.605323		0.631024	0.295044	0.251572	0.306312
0.272302	0.189038	0.150504	0.170352		2.03873	2.53615	2.48546	2.73064		0.51276	0.315977	0.212017	0.409105		0.252193	0.507695	0.439948	0.306679
0.24066	0.238558	0.354846	0.237047		2.18182	2.52206	2.45793	1.41669		0.325179	0.224581	0.375054	0.273728		0.722976	0.290609	0.452312	0.372655
0.183533	0.250282	0.305685	0.253849		1.82733	2.78924	1.67674	2.61906		0.225471	0.503302	0.271523	0.397397		0.546951	0.266102	0.66237	0.386685
0.523325	0.264349	0.150127	0.176043		2.57318	2.68766	0.95929	0.942617		0.430854	0.508651	0.397989	0.411346		0.357534	0.492171	0.54865	0.381257
0.459992	0.460878	0.166169	0.176632		1.98373	1.57175	2.47782	2.82506		0.216464	0.269461	0.285071	0.647812		0.253787	0.275967	0.494745	0.384857
0.291274	0.448263	0.288454	0.233964		2.71537	3.01128	2.45934	1.08174		0.420089	0.257602	0.284622	0.422842		0.266111	0.663624	0.763151	0.636295
0.221582	0.175476	0.182605	0.163433		1.50097	2.84134	1.02063	1.09774		0.87067	0.365986	0.303543	0.393998		0.629035	0.232086	0.453962	0.29054
0.273292	0.401011	0.157242	0.193383		2.16672	2.59827	2.26566	2.83245		0.218829	0.296093	0.31452	0.290638		0.322601	0.309568	1.26646	0.393145
0.265277	0.34564	0.249326	0.25865		2.62048	2.65097	2.50393	2.90453		0.210378	0.446556	0.404114	0.258628		0.563414	0.344094	0.364042	0.513896
0.196945	0.298435	0.203892	0.334694		2.48969	1.48888	1.78438	2.7926		0.247721	0.34361	0.462844	0.843797		0.414803	0.402653	0.357097	0.284996
0.268236	0.458515	0.146377	0.422489		2.69564	2.24914	1.69101	2.93545		0.306161	0.268015	0.206914	0.381377		0.331889	0.653394	0.406701	0.861149
0.159993	0.206021	0.243202	0.213944		2.69057	2.80226	0.945264	2.84282		0.240397	0.301557	0.505154	0.284158		1.21501	0.842734	0.315466	0.328379
0.204624	0.220213	0.163198	0.21713		2.55523	2.30053	2.33242	1.6881		0.225857	0.415824	0.307744	0.328844		0.295993	0.423203	0.342332	0.453963
0.166213	0.212679	0.181887	0.197497		2.20528	2.64473	2.01332	1.02414		0.293592	0.258861	0.542164	0.713821		0.830271	0.297503	0.236562	0.538498
0.264743	0.200144	0.158845	0.196356		2.17146	2.97418	1.92974	2.11378		0.291614	0.381087	0.264981	0.263964		0.419431	1.1058	0.409301	0.381518
0.154225	0.465703	0.159009	0.161771		1.18463	2.93316	2.09893	1.95717		0.220097	0.262651	0.440448	0.281103		0.632854	0.303628	0.401589	0.352141
0.195369	0.160087	0.144028	0.310486		2.36489	2.82838	2.42512	2.21822		0.386765	0.474291	0.200425	0.269588		0.382701	0.403897	0.436002	0.43769
0.151048	0.350023	0.671544	0.167644		2.73004	3.19123	1.79784	1.9467		0.245135	0.433223	0.334186	0.29951		0.235336	0.429016	0.558936	0.40714
0.298135	0.270402	0.152016	0.208858		2.66211	2.39703	1.98699	1.50177		0.282165	0.550943	0.285427	0.226199		0.398124	0.347678	1.14114	0.308074
0.471954	0.272167	0.197592	0.17479		2.5227	1.98389	1.8766	2.775		0.354171	0.401546	0.316911	0.317517		0.447301	0.317004	0.340788	0.351842
0.261805	0.172679	0.550543	0.320797		2.65128	1.03136	1.887	1.87983		0.320688	0.261259	0.308392	0.211395		0.392001	0.505672	0.554592	0.303516
0.391639	0.167432	0.214989	0.207486		2.25403	2.78269	2.26891	1.77566		0.303956	0.284677	0.373101	0.304294		0.358742	1.02861	0.696295	0.426054
0.242211	0.286138	0.189682	0.208645		2.41582	2.24527	2.50038	2.64703		0.459136	0.286101	0.28161	0.259745		0.251671	0.408674	0.495021	0.280455
0.167332	0.185004	0.237389	0.364687		1.76567	1.37023	2.16857	2.05279		0.218473	0.224074	0.332895	0.236009		0.299207	0.316996	0.84836	0.344316
0.207912	0.449678	0.208	0.328783		2.71542	3.12079	2.58526	2.76686		0.225972	0.252776	0.409429	0.216967		0.2351	0.525606	0.515941	0.47877
0.160912	0.172418	0.209073	0.25055		1.14037	3.16294	1.80534	2.36808		0.203259	0.484285	0.33064	0.219149		0.256764	0.35568	0.463968	0.311521
0.278795	0.276313	0.176164	0.166644		1.13967	2.59155	2.66691	1.09392		0.349375	0.473346	0.411723	0.227203		0.380619	0.521926	0.382606	0.485489
0.211364	0.161691	0.164105	0.409825		2.43491	2.88469	1.60552	2.01669		0.337307	0.824938	0.247677	0.287247		1.00368	0.380359	0.609571	0.34037
0.382328	0.174791	0.557484	0.179646		1.41991	2.59182	1.75346	1.21599		0.312496	0.421597	0.271076	0.239634		0.969881	0.412287	0.244401	0.415552
0.141003	0.226087	0.191139	0.188628		2.41903	2.15438	2.67687	1.89281		0.419146	0.239359	0.430584	0.218121		0.391668	1.12518	0.555412	0.507418
0.168074	0.16665	0.197538	0.164811		2.22465	2.06239	2.35132	2.52302		0.392761	0.266399	0.32295	0.294056		0.234421	0.388472	0.407898	0.366201
0.134454	0.182936	0.352776	0.153371		2.05592	1.54427	1.33232	2.42882		0.202428	0.24371	0.305067	0.289281		0.249561	0.383631	0.424237	0.527392
0.176289	0.456434	0.217327	0.18666		2.69651	2.0147	2.50974	1.83582		0.206464	0.239841	0.510197	0.399636		0.252752	0.372355	0.405981	0.474838
0.461946	0.138865	0.229179	0.195831		1.03257	2.5942	2.60315			0.209552	0.226787	0.639034	0.407697		0.868181	0.345965	0.248992	0.27712
0.24176	0.231867	0.404655	0.211844		2.23323	2.61518	2.38861			0.378557	0.228293	0.355641	0.217199		0.723429	0.315749	0.501023	0.479909
0.200291	0.290243	0.227443	0.233501		0.955646	1.79841	1.03015			0.564308	0.380972	0.413626	0.56103		0.903426	0.757206	0.254075	0.447166
0.210963	0.356253	0.224403	0.197444		2.22908	2.64373	1.9055			0.342741	0.220368	0.438564	0.286107		0.281172	0.423111	0.30848	0.480169
0.154723	0.200844	0.203258	0.168407		2.19958	2.18131	2.58374			0.216436	0.217264	0.385718	0.308614		0.523	0.347971	0.45568	0.336392
0.324654	0.223582	0.291489	0.202524		2.12832	2.6667	1.07256			0.407443	0.219266	0.737099	0.344295		0.25425	0.541887	0.396681	0.383004
0.155635	0.260126	0.167417	0.372461		2.6144	1.75246	2.06413			0.306953	0.245001	0.324122	0.322884		0.347849	0.311045	0.662645	0.612388
0.255596	0.171998	0.220103	0.195544		2.3795	2.18547	2.56689			0.200871	0.238579	0.313703	0.348208		0.76403	0.532183	1.36636	0.556547
0.327577	0.309822	0.52381	0.330347		1.80435	2.34349	1.017			0.335432	0.243588	0.334886	0.338672		0.52089	0.417908	0.600693	0.356058
0.173215	0.138634	0.212325	0.161124		2.6435	2.69083	1.87944			0.341609	0.215528	0.386801	0.402694		0.245912	0.271206	0.563244	0.557031
0.156276	0.216058	0.290995	0.170909		2.43519	2.68801	1.47351			0.425525	0.21607	0.267408	0.395896		0.536266	0.367186	0.706091	0.369795
0.341529	0.274675	0.155524	0.164954		2.52851	2.19819	1.14828			0.231881	0.222377	0.325197	0.317449		0.307106	0.484371	0.31394	0.329818
0.145847	0.14417	0.23982	0.185338		1.62121	2.21819	2.53018			0.323595	0.67095	0.507919	0.326501		0.446179	0.297533	0.469667	0.365826
0.168843	0.173219	0.249938	0.15562		2.61063	2.59802	2.31276			0.233358	0.3478	0.267491	0.246564		0.40171	0.31267	0.944197	0.295858
0.164742	0.863628	0.179448	0.202369		2.40359	2.82708	2.13584			0.354424	0.269864	0.388932	0.24784		0.285347	0.267887	0.532691	0.309573
0.179352	0.159513	0.162692	0.159051		2.48281	2.47348	2.28508			0.305199	0.437411	0.257103	0.878535		0.351141	0.288499	0.266659	0.356961
0.217896	0.146029	0.149914	0.283155		2.3995	2.5557	2.39718			0.295016	0.293721	0.247481	0.484961		0.303571	0.268685	0.360165	0.77926
0.239011	0.221806	0.25666	0.203317		2.48983	2.73507	1.19508			0.212778	0.502519	0.258993	0.387069		0.248126	0.367229	0.674764	0.275837
0.172345	0.210712	0.202797	0.162677		1.39256	1.42321	2.43655			0.541258	0.499189	0.226838	0.239512		0.337824	0.305994	0.899434	0.271331
0.242416	0.180771	0.272501	0.174695		2.43354	2.50701	2.21804			0.230449	0.647631	0.30092	0.391131		0.710063	0.300862	0.742054	0.247597
0.257053	0.142651	0.173239	0.205858		2.47245	2.96778	1.67804			0.261634	0.292837	0.299373	0.210814		0.277777	0.336628	0.599254	0.985226
0.149389	0.179282	0.18984	0.183968		2.38484	2.77075	2.02324			0.22413	0.240432	0.308851	0.236909		0.422741	0.319004	0.481424	0.599314
0.271526	0.418115	0.198031	0.233044		2.34867	2.38029	2.16168			0.39886	0.621836	0.248507	0.227067		0.669122	0.300859	0.4443	0.273652
0.257175	0.151598	0.212735	0.161509		1.8128	2.55756	1.43437			0.222937	0.262589	0.221714	0.35879		0.745209	0.328291	0.446552	0.294296
0.285143	0.314211	0.152283	0.16743		2.33098	2.67284	2.60905			0.230298	0.240266	0.328028	0.483006		0.283709	0.378256	0.271695	0.229254
0.199724	0.288255	0.187803	0.231551		2.57684	2.59798	1.53581			0.442158	0.250306	0.296843	0.497397		0.330689	0.689524	0.492815	0.29029
0.313516	0.488963	0.150811	0.18467		1.72473	2.95475	2.22473			0.233569	0.22071	0.255668	0.224543		1.20891	0.42268	0.420303	0.310282
0.296831	0.180384	0.154039	0.519048		2.47918	2.51988	2.41462			0.409931	0.219672	0.381827	0.240656		0.484125	0.498508	0.628013	0.397732
0.331273	0.242949	0.280003	0.18189		2.04256	1.27775	2.55996			0.445034	0.221197	0.226007	0.43876		0.483686	0.505581	0.482455	0.251421
0.194055	0.205331	0.149919	0.323961		2.57185	2.45408	2.30283			0.425214	0.216204	0.26874	0.430898		0.717587	0.8165	1.27811	0.300494
0.253952	0.152448	0.148925	0.187391		2.50618	1.9126	1.8843			0.476268	0.217043	0.582097	0.294106		0.414348	0.39633	0.389467	0.380081
0.260521	0.192449	0.227457	0.217575		2.36711	2.73434	2.09794			0.353503	0.205262	0.298439	0.341991		0.474662	0.404809	0.435879	0.29837
0.140965	0.149769	0.196001	0.201538		1.16074	2.67821	1.88406			0.404598	0.208408	0.220281	0.342286		0.467857	0.558493	0.345716	0.50784
0.218922	0.176407	0.257644	0.604043		2.54079	2.65761	2.57079			0.998392	0.208753	0.375998	0.225216		0.973171	0.387997	0.550079	0.467192
0.230328	0.148647	0.324991	0.147719		1.56859	3.06214	2.34398			0.559407	0.262497	0.612357	0.22018		0.728229	0.506627	0.445641	0.289842
0.139134	0.155859	0.194829	0.140179		2.51615	2.57747	2.24318			0.226657	0.281539	0.23462	0.220771		0.924931	0.295868	0.284743	0.301409
0.437996	0.166186	0.271859	0.151032		2.53741	1.81306	1.47239			0.213592	0.270547	0.363453	0.239595		0.736615	0.26519	0.291671	0.67206
0.34905	0.158206	0.19295	0.143138		2.6627	2.47672	1.34678			0.219541	0.271114	0.386435	0.218698		0.773497	0.27408	0.317604	0.285334
0.186674	0.389364	0.165656	0.141961		2.73733	1.49641	2.4754			0.30758	0.630045	0.392715	0.431309		0.744121	0.324582	0.467778	0.721072
0.208173	0.279045	0.165335	0.152648		1.34697	2.55565	1.64229			0.481421	0.263268	0.223523	0.23244		0.322475	0.587155	0.230778	0.338778
0.159643	0.219239	0.249946	0.196283		2.52429	1.23111	1.33284			0.295003	0.247484	0.41434	0.225764		0.313584	0.69618	0.246189	0.373865
0.501853	0.268764	0.171252	0.247586		1.9665	2.14714	1.8116			0.439677	0.225348	0.271131	0.355116		0.657273	0.322641	0.345316	0.371415
0.178137	0.15337	0.157697	0.162779		2.49626	3.21937	2.42978			0.232203	0.529383	0.24018	0.37616		0.418992	0.60127	0.300271	0.55064
0.269233	0.721428	0.502317	0.184156		2.49248	3.25416	2.57074			0.227424	0.227153	0.238884	0.23587		0.826539	0.824255	0.233115	0.267174
0.187545	0.307118	0.293338	0.315244		1.27885	2.38731	2.4241			0.848388	0.304272	0.665196	0.252486		0.345382	0.385189	0.51319	0.420115
0.196561	0.161018	0.182505	0.167186		2.51311	3.24446	1.84986			0.308555	0.413655	0.329812	0.420278		0.329769	0.421	0.360611	0.455641
0.246583	0.15036	0.476039	0.235062		1.39859	2.62358	2.15558			0.217058	0.395823	0.231683	0.210639		0.43942	0.321429	0.34863	0.273838
0.251867	0.17547	0.143736	0.204346		2.75963	3.01039	1.26652			0.33303	0.280138	0.22034	0.422423		0.457287	0.318367	0.243624	0.297697
0.336406	0.14792	0.16669	0.231583		1.57733	2.78922	0.950586			0.321451	0.698892	0.212437	0.389707		0.519034	0.581186	0.348736	0.228682
0.605989	0.172914	0.214943	0.26328		1.86186	3.11119	1.98511			0.303378	0.570049	0.232456	0.434022		0.566852	0.927894	0.36317	0.322461
0.207658	0.202261	0.188749	0.163445		2.4867	2.62474	1.75812			0.353821	0.764991	0.21445	0.284165		0.87401	1.0407	0.362007	0.407412
0.250758	0.23769	0.158438	0.247642		1.23874	2.43657	2.39037			0.246688	0.33317	0.233823	0.562086		0.362808	0.974442	0.362685	0.306179
0.224766	0.352115	0.253682	0.341712		2.35256	2.83523	1.49639			0.263931	0.341703	0.472991	0.37825		0.248519	0.55255	0.710323	0.236129
0.167027	0.335557	0.189203	0.217084		1.36793	1.42451	2.43559			0.508254	0.307988	0.269266	0.288876		0.491407	0.503564	0.319372	0.322721
0.489768	0.230253	0.198232	0.193821		2.66346	2.90299	2.46255			0.498062	0.435126	0.340461	0.322908		0.347347	0.409861	0.630808	0.26804
0.222338	0.22084	0.144649	0.200186		2.8964	2.88951	2.36574			0.425885	0.687212	0.315706	0.421676		0.42575	1.06186	0.258683	0.273692
0.464419	0.17698	0.160886	0.212837		2.80004	2.79472	2.34953			0.259267	0.580339	0.398538	0.297447		0.248618	1.28026	0.354292	0.356376
0.279515	0.234849	0.205283	0.2215		2.24653	1.38483	2.25573			0.281694	0.461199	0.234646	0.50755		0.38297	0.527115	0.566108	0.434555
0.330738	0.167874	0.277431	0.178773		2.5137	1.00424	2.36151			0.246119	0.291462	0.312486	0.296517		1.26655	0.635798	0.728505	0.55552
0.222937	0.666692	0.248033	0.152397		1.68614	2.86756	1.67528			0.291721	0.314614	0.429563	0.448483		0.56702	0.248719	0.386098	0.24949
0.322738	0.44619	0.168727	0.169589		2.54165	2.57727	1.25241			0.31021	0.244718	0.264759	0.363955		0.659167	0.346388	0.233048	0.4308
0.25241	0.364015	0.15006	0.181765		2.6249	2.54922	1.65034			0.212595	0.260178	0.239408	0.459461		0.226227	0.251238	0.423294	0.406271
0.162937	0.456919	0.234049	0.177544		2.23532	2.55914	2.3662			0.250436	0.341293	0.572123	0.338822		0.272135	0.368889	0.273992	0.263117
0.345997	0.162112	0.157289	0.158201		2.48413	1.95633	2.42886			0.535536	0.250237	0.316511	0.283504		0.317955	0.276091	0.276112	0.408912
0.166085	0.21309	0.169918	0.152546		2.3074	2.41961	2.57828			0.554251	0.24356	0.279832	0.653474		1.18554	0.2357	0.648582	0.834109
0.226352	0.204183	0.14923	0.282657		2.38278	1.2406	0.960883			0.316572	0.2331	0.284587	0.33631		0.335781	0.261131	0.347317	0.458156
0.38582	0.254994	0.30576	0.201723		2.65226	2.29394	2.44688			0.342244	0.247414	0.294511	0.226271		0.824801	0.93254	0.348813	0.398577
0.198045	0.206127	0.186228	0.154756		1.1085	2.41084	2.40627			0.249939	0.262184	0.211058	0.325305		0.344016	0.476185	0.376847	0.365853
0.248388	0.269372	0.150413	0.177195		1.05749	2.32519	1.29751			0.376767	0.300954	0.245837	0.523551		0.338994	0.33385	0.33047	0.530995
0.277392	0.348222	0.227136	0.223625		1.78693	2.21724	1.06916			0.297444	0.594483	0.309288	0.236013		0.334684	0.270836	0.617993	0.488181
0.254566	0.14365	0.159027	0.182108		2.51666	1.94988	2.50213			0.383011	0.267572	0.387913	0.269812		0.496653	0.314676	0.307667	0.567571
0.313793	0.223204	0.288181	0.159079		2.52251	1.80601	2.4205			0.351601	0.320052	0.391493	0.256996		0.938414	0.426028	0.450598	0.493337
0.240114	0.144049	0.243007	0.176951		2.2578	2.58635	1.43785			0.208774	0.311676	0.255504	0.510699		0.96522	0.236003	0.347416	1.03245
0.274693	0.354955	0.283839	0.327201		2.53509	2.43472	2.39285			0.316846	0.265087	0.204353	0.270054		0.530839	0.313076	0.493986	0.667528
0.272245	0.149433	0.200436	0.195425		2.61466	2.56495	2.16501			0.274672	0.419027	0.376829	0.301687		0.665802	0.530344	0.238858	0.277683
0.351495	0.145369	0.186899	0.19216		2.5229	2.56098	2.11063			0.615299	0.380627	0.470593	0.362885		0.671143	0.765132	0.47964	0.483593
0.826841	0.283868	0.195799	0.15866		2.59189	2.21886	2.37704			0.503961	0.308697	0.236203	0.565611		0.302912	0.246239	0.412884	0.499569
0.232331	0.180926	0.385858	0.15736		2.4078	1.92857	2.08423			0.242521	0.373238	0.340906	0.238619		0.730801	0.331353	0.386604	0.403286
0.217226	0.387382	0.261712	0.157539		2.58622	2.61194	2.4426			0.22532	0.248214	0.341899	0.273314		0.448728	0.441344	0.57313	0.490752
0.157065	0.491087	0.206763	0.183127		2.64803	2.20554	1.52773			0.896089	0.341499	0.258216	0.326101		0.290643	0.69921	0.766715	0.746055
0.198878	0.157654	0.270733	0.20293		2.1823	2.29847	1.41049			0.270658	0.241178	0.356841	0.238414		0.369449	0.587906	0.258855	0.318606
0.164636	0.159535	0.235329	0.294506		1.26645	2.07754	2.0688			0.262737	0.335451	0.298775	0.362463		0.285298	0.497219	0.605976	0.264373
0.156334	0.264396	0.181366	0.310853		2.19515	1.94422	2.65864			0.466247	0.236373	0.255043	0.445164		0.393611	0.582497	0.288852	0.349359
0.135821	0.15529	0.459818	0.237541		2.5985	2.54958	2.63392			0.20295	0.480253	0.233994	0.275716		0.653644	0.326723	0.782811	0.418492
0.296814	0.240366	0.17968	0.301623		2.46332	1.91888	2.58783			0.374825	0.48049	0.645308	0.268791		0.29552	0.369112	0.281239	0.533265
0.206058	0.157536	0.264545	0.801601		1.79334	1.06306	2.7781			0.257773	0.208919	0.350633	0.282426		0.535246	0.272277	0.426704	0.502625
0.414413	0.4538	0.211683	0.319026		2.54086	2.27643	2.66192			0.350755	0.218886	0.399329	0.273513		0.640706	0.262805	0.25265	0.493832
0.133998	0.216467	0.278972	0.241049		1.5902	2.67606	2.40009			0.32166	0.221059	0.254887	0.215996		0.427831	0.716783	0.419582	0.34524
0.348466	0.230397	0.207278	0.171333		1.58259	2.31285	2.09263			0.256854	0.278421	0.228063	0.321735		0.380474	1.16116	0.376168	0.263698
0.168353	0.220358	0.157075	0.4617		1.85165	2.6208	2.40279			0.236836	0.272636	0.341221	0.247782		0.856491	0.430227	0.300412	0.401504
0.21353	0.408177	0.211782	0.218486		2.40856	2.02758	2.16631			0.245933	0.210906	0.272704	0.302603		0.243016	0.308783	0.328129	0.623805
0.173167	0.27327	0.213626	0.211913		1.75752	1.37479	1.61911			0.912804	0.249137	0.378535	0.511895		0.279759	0.987604	0.605134	0.470674
0.167351	0.204848	0.211011	0.162603		1.17441	2.08927	2.54758			0.202449	0.258578	0.264079	0.316816		0.614838	0.26616	0.377579	0.512899
0.180578	0.521678	0.199775	0.162481		2.26444	1.25123	1.03059			0.305496	0.25635	0.241937	0.273993		0.33663	0.552581	0.395621	0.353185
0.249245	0.18825	0.208621	0.219901		1.29094	2.41356	2.40817			0.20383	0.24239	0.379434	0.248208		0.416002	0.565822	0.555046	0.319875
0.298478	0.212183	0.175453	0.247357		2.16122	2.5867	2.45352			0.382155	0.239009	0.246479	0.251366		0.445129	0.393609	0.431753	0.705728
0.163721	0.743379	0.274577	0.268289		2.01566	2.14537	1.9681			0.45567	0.600937	0.355551	0.251534		0.303171	0.609181	1.01943	0.358057
0.264655	0.218138	0.260016	0.225028		1.33879	2.22129	1.49998			0.335758	0.327519	0.334908	0.308995		0.289879	0.316972	0.61183	0.373855
0.173826	0.320753	0.203229	0.154736		2.73666	2.36019	0.969963			0.312627	0.28309	0.254947	0.287729		0.885169	0.61589	0.382357	0.695612
0.333609	0.273025	0.150055	0.159192		2.47309	2.62473	1.52998			0.337185	0.489507	0.286466	0.280012		1.33802	0.326788	0.409788	0.287881
0.140779	0.21032	0.164543	0.209137		2.54701	2.64679	1.17822			0.220199	0.482277	0.732584	0.260806		0.354109	0.351126	0.335157	0.334291
0.172561	0.148027	0.168584	0.274868		2.77085	2.77359	2.60995			0.792704	0.289062	0.404952	0.220207		0.257515	0.87242	0.336006	0.348104
0.159051	0.146696	0.282661	0.212374		2.84997	1.97686	1.92417			0.237526	0.262979	0.230023	0.242277		0.322951	0.330714	0.515055	0.531528
0.274898	0.154668	0.20656	0.242268		1.34179	1.43242	1.69914			0.261705	0.269371	0.387473	0.200552		0.381875	0.381862	0.647799	0.435853
0.33692	0.173885	0.303219	0.201695		2.63157	2.36174	2.58552			0.434017	0.417479	0.39744	0.264256		0.86136	1.1659	0.586761	0.369464
0.148995	0.183465	0.208275	0.192742		2.05784	2.82054	2.01322			0.254418	0.297155	0.32851	0.263278		0.86991	0.398606	0.390798	0.550396
0.732927	0.180254	0.1511	0.161698		1.99632	2.38615	1.49597			0.407032	0.27686	0.353519	0.290232		0.490226	0.319356	0.571694	0.370548
0.284047	0.197669	0.17764	0.151894		2.87305	2.85007	2.49776			0.539407	0.242022	0.365432	0.27567		0.259475	0.300393	0.337774	0.2917
0.872698	0.176343	0.175495	0.268243		2.6529	2.00373	2.45056			0.375823	0.244508	0.519504	0.328935		0.531123	0.4072	0.410291	0.673009
0.416238	0.209332	0.191192	0.156179		2.88078	2.04238	2.58045			0.301993	0.311756	0.487903	0.714177		0.811163	0.360922	0.574885	0.350287
0.193607	0.757929	0.233765	0.285202		1.25356	2.39225	1.64617			0.256655	0.278508	0.43794	0.281653		0.800726	0.301173	0.368444	0.311608
0.209275	0.158348	0.526882	0.294148		2.90739	0.952079	2.42289			0.258208	0.282099	0.414924	0.265371		0.706222	0.346621	0.24917	0.346513
0.249493	0.245463	0.220567	0.152389		2.6326	2.65667	2.18275			0.27881	0.315571	0.292759	0.249957		0.495701	0.65837	0.366636	0.403892
0.306077	0.174845	0.345593	0.14488		2.21819	2.77745	2.65833			0.246239	0.399431	0.256968	0.244092		0.542355	0.411227	0.413252	0.396518
0.215534	0.153984	0.272568	0.260126		1.12996	1.18031	2.4058			0.290583	0.325486	0.294873	0.419706		0.298749	0.668589	0.514968	0.31955
0.175105	0.139225	0.183202	0.21108		2.22925	2.76092	2.46648			0.288514	0.566028	0.238222	0.594801		0.329855	0.380165	0.462279	0.52872
0.235699	0.299401	0.18047	0.247099		2.52522	1.18386	2.43289			0.539704	0.37303	0.466052	0.2851		0.722467	0.610985	0.316122	0.320093
0.391972	0.247046	0.171912	0.149279		2.17446	2.70921	2.23344			0.448223	0.236317	0.271024	0.391758		0.831031	0.770456	0.986733	0.465116
0.534466	0.148646	0.158369	0.22129		2.63595	3.12739	1.38517			0.594973	0.238674	0.303424	0.52187		0.340484	0.269397	0.713523	0.429027
0.218265	0.151088	0.22672	0.148519		2.19673	1.03071	1.54606			0.252284	0.397505	0.522224	0.210049		0.282764	0.6312	0.386549	0.928366
0.36057	0.164511	0.151081	0.160595		1.37408	3.21851	1.53508			0.472124	0.373248	0.49508	0.285644		0.225657	0.52062	0.476801	0.728209
0.22332	0.15382	0.152823	0.301566		1.62396	2.73373	1.24582			0.198464	0.640546	0.325138	0.501382		0.271309	0.513103	0.560094	0.712227
0.380924	0.241963	0.166862	0.149088		1.25787	1.86263	2.28435			0.292324	0.43583	0.277972	0.205954		0.35992	0.524144	0.476109	0.783458
0.154108	0.170291	0.217923	0.154806		1.27842	2.76207	2.24949			0.214665	0.277233	0.367885	0.212498		0.504763	0.362886	0.477674	1.00821
0.190841	0.181418	0.458431	0.188476		1.42101	3.20078	2.31786			0.305178	0.271764	0.252052	0.282225		0.35948	0.36251	0.639033	0.792596
0.301603	0.181455	0.150435	0.320342		2.55351	2.45838	1.72147			0.225922	0.22293	0.236244	0.212025		0.693559	0.329216	0.920806	0.386923
0.260711	0.227571	0.236954	0.154051		1.15716	2.56362	1.80245			0.223061	0.267403	0.263957	0.21189		0.492956	0.531908	0.456859	1.00484
0.156989	0.290241	0.146885	0.142833		1.86062	2.80702	1.59831			0.222805	0.224546	0.437904	0.25903		0.653928	0.314458	1.03708	0.619334
0.339197	0.415782	0.188195	0.20142		1.84922	2.68765	1.36459			0.484511	0.234298	0.277082	0.307172		1.35816	0.339677	0.863813	0.651284
0.202548	0.4595	0.140562	0.318006		2.55088	2.75846	1.83411			0.262416	0.535047	0.306088	0.295466		1.20227	0.329708	1.02208	0.842832
0.23027	0.298553	0.183191	0.248325		2.5488	3.15609	2.43572			0.430493	0.240113	0.221422	0.218218		0.416189	0.43836	0.432574	0.57023
0.288441	0.165504	0.139512	0.200012		2.54969	2.79376	1.65576			0.20325	0.33309	0.33527	0.261862		0.372653	0.296526	0.367413	0.642834
0.173833	0.199295	0.141394	0.152608		2.537	3.13795	1.1459			0.460586	0.280187	0.239306	0.605316		0.570041	0.486013	0.355563	0.775295
0.233148	0.187141	0.150437	0.148418		0.970293	2.62949	1.41991			0.232046	0.443427	0.374113	0.221361		0.478499	0.346832	0.452646	0.260266
0.56849	0.171943	0.144944	0.274314		1.35066	2.62654	1.71655			0.372795	0.232166	0.415734	0.207412		0.383599	0.318135	0.330762	0.889472
0.226162	0.297479	0.167566	0.15666			3.17121				0.298039	1.08589	0.299077	0.305612		0.434615	0.407768	1.23337	0.669431
0.703522	0.177666	0.139199	0.150953			1.33077				0.305831	0.298786	0.247775	0.3678		0.529976	0.388652	0.39621	0.429112
0.199318	0.43421	0.166662	0.274856			1.83921				0.471017	0.239262	0.240653	0.251449		0.538406	0.320978	0.718456	0.822229
0.224258	0.447937	0.168083	0.145557			1.25904				0.699852	0.865349	0.270351	0.2799		0.256993	1.04044	0.52919	0.600566
0.599558	0.139943	0.141302	0.452862			2.69285				0.395332	0.436136	0.416254	0.298642		0.533568	0.301959	0.487189	0.554843
0.155067	0.168838	0.236837	0.224945			2.41915				0.27344	0.486759	0.212831	0.652075		0.303947	0.377901	0.651239	0.621227
0.154564	0.17123	0.454773	0.163926			2.34603				0.230869	0.32931	0.454399	0.213387		0.274232	0.528438	0.36095	0.588016
0.160241	0.363922	0.204305	0.143445			2.25032				0.33286	0.339078	1.06207	0.238256		0.365814	0.669349	0.330711	0.483242
0.270882	0.180436	0.155205	0.212444			2.60411				0.491048	0.258667	0.274918	0.274513		0.400551	0.621472	0.254952	0.288871
0.192506	0.47876	0.148329	0.177164			2.64725				0.763642	0.30884	0.485404	0.272088		0.352848	0.441427	0.576013	0.382429
0.332778	0.382993	0.171065	0.16201			1.46116				0.347617	0.717811	0.446189	0.27181		0.748563	0.282362	0.30234	0.273497
0.711019	0.231567	0.183399	0.183445			2.37852				0.33489	0.218723	0.50176	0.230354		0.998434	0.314271	0.281464	0.816075
0.242376	0.159728	0.199497	0.16205			2.44221				0.348611	0.285812	0.279773	0.283001		0.471004	0.993534	0.244073	0.256194
0.228819	0.579316	0.154961	0.302576			2.58474				0.414759	0.261092	0.440347	0.277236		0.252185	0.490823	0.547567	0.358702
0.228831	0.423275	0.200543	0.152579			1.12806				0.406758	0.218329	0.228896	0.240451		0.812807	0.274942	0.484566	0.41376
0.170035	0.183106	0.175306	0.195603			2.14803				0.235126	0.223514	0.220455	0.28188		0.776514	0.815102	0.370385	0.287327
0.40643	0.184256	0.241878	0.145457			1.88724				0.225822	0.27725	0.303745	0.230574		0.425258	0.580602	0.366594	0.261095
0.309386	0.213802	0.276596	0.24976			2.09183				0.403498	0.259599	0.248925	0.313285		0.47925	0.362669	0.274564	0.332077
0.229593	0.259279	0.180087	0.173244			2.34074				0.387465	0.276955	0.218553	0.243011		0.286279	0.791834	0.292399	0.532354
0.305346	0.408193	0.284665	0.1793			1.47183				0.219882	0.232256	0.22144	0.21496		0.345814	0.521494	0.329493	0.320956
0.314286	0.30691	0.162615	0.189498			2.54077				0.347491	0.2324	0.291546	0.242603		0.246268	0.299218	0.459309	0.258701
0.163625	0.302691	0.221608	0.225927			2.53807				0.265577	0.396585	0.295755	0.348032		0.765234	0.272512	0.607639	0.525418
0.187875	0.150389	0.322421	0.163863			2.2475				0.334502	0.36179	0.273331	0.274832		0.234693	0.295227	0.242344	0.480083
0.215446	0.443593	0.274936	0.174301			2.10385				0.478931	0.436021	0.286755	0.250549		0.629391	0.381534	0.839152	0.447652
0.608666	0.270237	0.160927	0.392824			2.43901				0.229825	0.248525	0.325921	0.248345		0.565105	0.448522	0.401609	0.449336
0.257877	0.205256	0.178004	0.301482			1.31825				0.432617	0.434786	0.277107	0.226473		0.335168	0.263505	0.297401	0.39992
0.181487	0.731614	0.416318	0.192245			2.8492				0.21448	0.357558	0.22877	0.26901		0.356428	0.365811	0.389694	0.402842
0.177864	0.453231	0.17805	0.14704			1.56698				0.427506	0.235235	0.269074	0.655349		0.324406	0.281503	0.250605	0.507323
0.170871	0.246194	0.16488	0.163277			2.43736				0.846431	0.282153	0.283466	0.334056		0.340054	0.232524	0.481006	0.79225
0.207733	0.231184	0.162392	0.402715			2.55023				0.22258	0.449415	0.253766	0.276757		0.408231	0.27716	0.45724	0.441792
0.146833	0.182108	0.364407	0.334504			1.03027				0.208031	0.269586	0.27473	0.290001		0.294728	0.946877	0.4905	0.270849
0.226851	0.362298	0.478478	0.237168			2.71512				0.238387	0.220454	0.285455	0.244097		0.251225	0.350623	0.334634	0.25838
0.188374	0.182444	0.179574	0.45058			2.37374				0.311314	0.241327	0.224771	0.242432		0.398614	0.318954	0.342336	0.698826
0.264293	0.178047	0.142248	0.524904			2.17891				0.241575	0.463281	0.300104	0.276757		0.382609	0.356412	0.321408	0.560104
0.154395	0.326324	0.188628	0.195295			2.59827				0.22634	0.396142	0.266672	0.29846		0.299425	0.279487	0.970839	0.437234
0.231329	0.217346	0.246502	0.24893			2.37115				0.296143	0.220592	0.223562	0.303393		0.35487	0.373769	0.45006	0.431373
0.732208	0.284644	0.162629	0.24394			2.43065				0.290972	0.417005	0.206449	0.284564		0.955999	0.273864	0.349384	0.267832
0.135269	0.264217	0.175658	0.192524			2.29578				0.223041	0.429491	0.369867	0.679448		0.398794	0.8432	0.431494	0.332257
0.28462	0.236965	0.192635	0.188132			2.23588				0.359117	0.284594	0.307539	0.278207		0.245078	0.289168	0.276243	0.428279
0.160756	0.194191	0.283281	0.199222			2.42616				0.596423	0.472705	0.427729	0.31076		0.262929	0.595111	0.618481	0.450023
0.35514	0.152866	0.209848	0.18873			2.62438				0.281064	0.412212	0.291639	0.548252		0.248309	0.287728	0.284779	0.373524
0.233541	0.153895	0.171563	0.207996			2.60694				0.34707	0.246906	0.243606	0.332953		0.299236	0.49188	0.305257	0.323017
0.48834	0.266812	0.381625	0.159733			2.37091				0.296461	0.416706	0.220342	0.316701		0.350465	0.233844	0.449423	0.363093
0.1372	0.149537	0.238355	0.278452			2.68543				0.439445	0.323538	0.282617	0.368078		0.272536	0.289202	0.876631	0.345691
0.211062	0.171573	0.147738	0.338206			1.11604				0.221888	0.31557	0.273986	0.72994		0.314188	1.01138	0.454901	0.265366
0.154999	0.243985	0.179505	0.42065			0.956873				0.228426	0.222516	0.409744	0.504993		0.281561	0.831578	0.897269	0.316297
0.138818	0.384524	0.170542	0.255897			2.71608				0.356685	0.441964	0.697725	0.359338		0.266585	0.368491	0.956923	0.264685
0.371041	0.210226	0.188724	0.1663			2.68527				0.346469	0.210256	0.457824	0.261975		0.253061	1.22989	0.3658	0.326491
0.404024	0.253191	0.504503	0.396339			2.48266				0.2963	0.211657	0.308663	0.244714		0.237798	0.49353	0.321812	0.736666
0.215717	0.326407	0.220393	0.247093			2.07182				0.406344	0.507578	0.364153	0.275634		0.541052	0.34093	0.296995	0.768009
0.166785	0.27508	0.273228	0.174613			1.91122				0.376843	0.247393	0.216746	0.245267		0.37951	1.18406	0.282979	0.346608
0.261025	0.174846	0.53787	0.166892			2.09784				0.295124	0.214081	0.392749	0.239184		0.524134	0.707005	0.526153	0.264642
0.386972	0.170197	0.203938	0.159444			2.38051				0.21301	0.287924	0.228436	0.490998		0.686317	0.729187	0.290247	0.485373
0.341669	0.249378	0.290684	0.16389			2.44147				0.361945	0.217295	0.259942	0.348445		0.321577	0.889202	0.466599	0.594013
0.137964	0.165752	0.395292	0.152998			2.19968				0.567473	0.404518	0.367544	0.254536		0.426201	0.755985	0.340365	0.481059
0.241517	0.360391	0.167888	0.143945			1.24634				0.346912	0.679691	0.217994	0.245139		0.4587	0.249256	0.323458	0.333114
0.283576	0.721741	0.198552	0.152756			1.82163				0.21789	0.314641	0.62491	0.345969		0.265452	0.731345	0.285707	0.57288
0.141922	0.2017	0.394692	0.1624			2.00712				0.382581	0.245148	0.395357	0.244828		0.903378	0.260829	0.293166	0.278532
0.151827	0.173758	0.481217	0.371696			2.21145				0.340369	0.369864	0.429597	0.289312		0.288731	0.229238	0.596433	0.506655
0.34951	0.256913	0.255937	0.191039			2.2131				0.574744	0.36049	0.230561	0.301458		0.514989	0.243156	0.339507	0.564211
0.243031	0.174883	0.182315	0.155648			2.83974				0.487786	0.419902	0.312587	0.242351		1.18569	0.268702	0.371183	0.400445
0.192057	0.336541	0.183215	0.273557			2.176				0.348345	0.221724	0.245965	0.22593		1.01329	0.27046	0.710428	0.501077
0.284532	0.168362	0.170804	0.145982			2.2776				0.443446	0.382022	0.216959	0.365111		0.40899	0.831336	0.528855	0.281271
0.305348	0.166638	0.280081	0.158379			2.48026				0.324057	0.243914	0.525782	0.223043		0.674302	0.375136	0.37559	0.300031
0.200986	0.299674	0.203988	0.178898			1.25465				0.35619	0.242514	0.302799	0.231893		0.866243	0.343187	0.425476	0.589599
0.176131	0.160383	0.372968	0.158706			2.87143				0.303524	0.260088	0.252277	0.276965		0.535924	0.547766	0.40509	0.395844
0.469929	0.140651	0.175218	0.196207			2.17225				0.297565	0.244641	0.254995	0.396506		0.617339	0.47638	0.406977	0.413606
0.262513	0.149234	0.427321	0.33401			2.24317				0.216717	0.739645	0.217831	0.299225		0.531789	0.275774	0.385965	0.336109
0.280841	0.189318	0.326081	0.179919			2.51882				0.522428	0.23214	0.215108	0.293968		0.319788	0.440909	0.468431	0.453313
0.293931	0.142225	0.205548	0.258386			2.9577				0.234284	0.242968	0.263881	0.233296		0.282241	0.289978	0.972078	0.391679
0.351547	0.14694	0.219605	0.141962			2.19764				0.223182	0.344748	0.292916	0.223337		0.278463	1.01684	0.81391	0.413495
0.335033	0.720379	0.207133	0.153187			2.38841				0.380943	0.209844	0.266435	0.226652		0.272935	0.530265	0.471364	0.424669
0.288237	0.153327	0.202438	0.162167			2.03771				0.401147	0.237929	0.221929	0.65711		0.23827	0.412145	0.936995	0.35138
0.20316	0.144135	0.207567	0.496728			1.96374				0.238169	0.236549	0.305941	0.277351		0.254118	0.894368	0.340235	0.523221
0.140961	0.359226	0.185477	0.313321			2.98218				0.388908	0.218679	0.306196	0.217956		0.272402	0.260463	0.634929	0.41061
0.141537	0.345467	0.228209	0.190002			2.45062				0.421305	0.215046	0.448661	0.495202		0.324685	0.802923	0.40981	0.336076
0.195765	0.450264	0.39431	0.203667			2.54267				0.441363	0.307356	0.332355	0.257589		0.264806	0.372993	0.46984	0.361448
0.190436	0.189173	0.183291	0.151072			2.29207				0.423014	0.351706	0.395458	0.681113		1.37656	0.394639	0.433354	0.327557
0.162154	0.377612	0.186028	0.195408			2.65355				0.32437	0.381557	0.312065	0.219003		0.217731	0.950487	0.289443	0.38947
0.39677	0.556422	0.311981	0.217441			2.51385				0.382598	0.556423	0.259001	0.259481		1.04016	0.317173	0.342964	0.559986
0.250431	0.227673	0.172578	0.152743			1.83174				0.507651	0.213621	0.298475	0.216582		0.317351	0.438355	0.359598	0.30706
0.213886	0.318532	0.305602	0.428089			2.35262				0.95536	0.451382	0.392272	0.254464		0.689108	0.367908	0.402567	0.386054
0.181378	0.433749	0.243279	0.309788			2.71834				0.235877	0.444568	0.486786	0.493762		0.717056	0.298701	0.373081	0.528138
0.169795	0.140802	0.213063	0.1721			2.45753				0.211541	0.229531	0.253832	0.221928		0.270481	0.243488	0.772232	0.289265
0.197597	0.217468	0.226935	0.181113			2.51859				0.226082	0.216845	0.67413	0.329912		0.383947	0.440323	0.947652	0.3701
0.216096	0.166372	0.169282	0.160812			1.83612				0.295025	0.366129	0.273074	0.277108		0.293404	0.382862	0.451799	0.606337
0.161951	0.295748	0.185424	0.189145			2.7596				0.462887	0.387932	0.291773	0.466407		1.17657	0.479826	0.233265	0.539281
0.395715	0.177595	0.318005	0.323713			2.49968				0.282097	0.279602	0.302257	0.258247		0.412969	0.291717	0.481197	0.397653
0.287936	0.280414	0.145992	0.211181			2.5056				0.437963	0.21225	0.280734	0.249411		0.228007	0.294751	0.373656	0.754671
0.267736	0.186549	0.198002	0.176649			2.81558				0.227376	0.244225	0.431592	0.386741		0.307498	0.777934	0.79453	0.309872
0.307286	0.207809	0.156074	0.435693			2.97847				0.225293	0.354867	0.243726	0.296962		0.348632	0.355263	0.612658	0.265862
0.230791	0.241585	0.181276	0.210352			3.13128				0.815088	0.368299	0.796114	0.31293		0.38249	0.395785	0.281136	0.541881
0.466376	0.207905	0.152072	0.376631			3.27245				0.311901	0.279428	0.301468	0.248855		0.536509	0.54509	0.369557	0.262116
0.591558	0.331139	0.156406	0.286455			3.10107				0.31121	0.339879	0.590262	0.217284		0.846857	0.26382	0.373627	0.421774
0.274535	0.452447	0.213704	0.177773			3.29432				0.323789	0.212497	0.230392	0.258816		0.443436	0.332978	0.426528	0.394311
0.308009	0.152158	0.219837	0.271419			2.87152				0.318194	0.223669	0.433069	0.256954		0.294822	0.372846	0.37879	0.619148
0.219619	0.152909	0.146541	0.309238			2.28628				0.298363	0.234258	0.345347	0.506758		0.923218	0.254252	0.715223	0.640863
0.193515	0.220221	0.281198	0.213677			2.48689				0.349426	0.217263	0.41849	0.314756		0.436052	0.329113	0.407867	0.280645
0.305016	0.169794	0.17054	0.177599			2.48464				0.239869	0.252207	0.259151	0.242624		0.306578	0.387651	0.462138	0.468704
0.281039	0.20528	0.15405	0.169843			3.4935				0.268724	0.240609	0.201286	0.296357		1.46721	0.514496	0.386788	0.380817
0.20685	0.319037	0.160165	0.165888			3.24178				0.492925	0.276598	0.209449	0.298782		0.383045	0.24458	0.523041	0.428703
0.202517	0.250437	0.164066	0.483926			2.20097				0.487044	0.24263	0.24442	0.217253		0.389892	0.281068	0.38481	0.673639
0.232973	0.168292	0.181259	0.164993			1.99121				0.361945	0.27127	0.204356	0.25844		0.252431	0.577469	0.905001	0.774493
0.300318	0.389559	0.150285	0.24847			3.30053				0.414986	0.244123	0.214907	0.278323		0.368079	0.903997	0.812365	0.561421
0.264342	0.183988	0.394779	0.246698			3.0699				0.247566	0.398796	0.236638	0.313154		0.708523	0.2789	0.629069	0.511762
0.186157	0.140451	0.171991	0.310632			3.34341				0.234643	0.253312	0.410261	0.765435		0.247612	0.241677	0.491531	0.399141
0.19076	0.397621	0.196613	0.223088			1.90876				0.281522	0.279989	0.416621	0.251456		0.507278	0.279612	0.336742	0.378625
0.216351	0.38353	0.153049	0.152729			1.77774				0.232271	0.275986	0.2253	0.300684		0.238068	1.3326	0.507058	0.440107
0.494508	0.294743	0.156942	0.160199			2.37931				0.289632	0.258497	0.44195	0.303045		0.339001	0.337212	0.457726	0.999084
0.305262	0.404249	0.141834	0.284484			3.3664				0.311797	0.232846	0.467736	0.414184		0.575311	0.189937	0.256796	0.450228
0.215917	0.22737	0.170443	0.178955			2.31194				0.211272	0.536814	0.281701	0.362811		1.16999	0.318317	0.351196	0.460489
0.230172	0.153273	0.14146	0.16209			1.46077				0.505831	0.302449	0.205058	0.210418		0.330186	0.331585	0.32607	0.265133
0.46867	0.260559	0.166592	0.180265			2.74866				0.53461	0.251189	0.501237	0.229289		0.507914	0.295726	0.246774	0.846862
0.163121	0.20222	0.152371	0.189228			2.08232				0.317324	0.230382	0.298472	0.246707		0.326939	0.322757	0.542373	0.905976
0.704466	0.392252	0.155659	0.217678			2.20227				0.329434	0.327187	0.226434	0.419344		0.704333	0.751215	0.313816	0.272135
0.160307	0.206346	0.293128	0.188859			2.65551				0.387928	0.313589	0.199201	0.298607		0.266398	0.411219	0.988953	0.701196
0.181695	0.273798	0.153059	0.273185			3.30208				0.297566	0.479121	0.199338	0.339554		0.738765	0.672149	0.425884	0.602612
0.256337	0.19525	0.172053	0.175479			1.5969				0.357126	0.232611	0.342334	0.362743		0.948897	0.338298	0.23145	1.03555
0.317797	0.272726	0.297625	0.268004			3.35567				0.341091	0.30717	0.341099	0.204787		0.278323	0.486781	0.330332	0.949886
0.282825	0.164393	0.14049	0.246919			1.60377				0.318445	0.244179	0.355177	0.227244		0.980518	0.299898	0.328994	0.841593
0.161285	0.284373	0.214424	0.165382			3.2885				0.27276	0.347024	0.269844	0.357537		0.291789	0.259294	0.574089	1.13208
0.17033	0.738914	0.15921	0.569059			3.15052				0.598273	0.418239	0.340964	0.358431		0.322696	1.13884	0.3883	0.591871
0.174884	0.180142	0.274772	0.174989			3.1126				0.515367	0.243734	0.317867	0.298398		0.44067	0.553978	0.456162	0.277383
0.156786	0.158848	0.206573	0.554562			2.3889				0.245712	0.242131	0.228176	0.410893		0.713376	0.324292	0.486901	0.5432
0.204671	0.286188	0.380635	0.250714			2.44913				0.226943	0.363577	0.285757	0.407441		0.312979	0.525302	0.415258	1.12213
0.17603	0.163311	0.160363	0.378308			2.49726				0.574329	0.24669	0.246679	0.260813		0.319072	0.711789	0.797855	0.413624
0.261253	0.195415	0.187134	0.192276			1.13703				0.399955	0.414101	0.283234	0.22372		0.270907	0.270666	0.306835	0.991455
0.486743	0.211283	0.18678	0.163344							0.368987	0.30822	0.264859	0.478498		0.768188	0.358011	0.183857	0.599546
0.215066	0.237437	0.447791	0.241573							0.226657	0.330873	0.44494	0.283146		0.35721	0.484244	0.531865	0.356121
0.262452	0.161485	0.158021	0.164089							0.233264	0.215531	0.378342	0.222448		0.312095	0.234858	0.372562	0.410531
0.341765	0.161126	0.216666	0.194746							0.624194	0.245905	0.231737	0.430617		0.572979	0.402167	0.274186	0.476094
0.242804	0.177626	0.196305	0.170743							0.225594	0.220697	0.224702	0.293159		0.270263	0.228784	0.341289	0.435577
0.396408	0.201646	0.166537	0.23674							0.4975	0.231183	0.28292	0.540264		0.304065	0.4186	0.863718	0.544283
0.414383	0.273782	0.355392	0.198923							0.22534	0.267255	0.222105	0.382113		0.425899	0.225029	0.711453	0.620365
0.375279	0.170611	0.152216	0.183378							0.331858	0.441698	0.414284	0.316905		0.570199	0.511844	0.587492	0.336121
0.182593	0.173024	0.17512	0.153093							0.542382	0.473351	0.36073	0.296923		0.61114	0.403282	0.324256	0.809271
0.177917	0.211511	0.154361	0.410044							0.327671	0.254006	0.229777	0.358338		0.567273	0.241251	0.293415	0.52196
0.366481	0.171206	0.337843	0.226598							0.250638	0.260835	0.376254	0.50545		0.386739	0.685937	0.604229	0.555221
0.199696	0.286672	0.280068	0.140778							0.695693	0.505789	0.380255	0.362329		0.777617	0.591624	0.413285	0.393698
0.452507	0.23677	0.16739	0.164168							0.329121	0.223152	0.263879	0.65995		0.295566	0.353299	0.448704	0.630813
0.266243	0.168687	0.180721	0.288859							0.366543	0.235636	0.369041	0.263441		0.802026	0.615832	0.481071	0.31819
0.384832	0.194217	0.14981	0.388646							0.672239	0.311353	0.303223	0.654278		0.488454	0.320013	0.495287	0.378762
0.898235	0.166535	0.296121	0.221114							0.287272	0.481676	0.257806	0.330951		0.632551	0.588178	0.521813	0.383907
0.26072	0.658407	0.244238	0.23934							0.429099	0.486608	0.238043	0.383138		0.256213	0.743791	0.415296	0.467786
0.218579	0.191184	0.171323	0.140016							0.521541	0.230544	0.586938	0.26869		0.467482	0.253471	0.366464	0.485783
0.194391	0.188905	0.244913	0.179312							0.263077	0.223761	0.330827	0.334044		0.244117	0.298497	0.303873	0.44401
0.198443	0.540294	0.61785	0.158893							0.545807	0.273091	0.386887	0.656951		0.567699	0.877934	0.328322	0.442325
0.330496	0.192603	0.162487	0.190521							0.467802	0.228285	0.40927	0.407618		0.514012	0.805725	0.480598	0.367037
0.362006	0.313006	0.396045	0.139093							0.265881	0.232374	0.458373	0.27222		0.251681	0.859284	0.260971	0.263893
0.214231	0.239383	0.160044	0.370056							0.424192	0.233577	0.213836	0.26787		0.27773	0.437526	0.342546	0.719245
0.190076	0.162091	0.177937	0.310015							0.273624	0.277747	0.544994	0.393358		0.508788	0.459411	0.162916	0.466268
0.174151	0.492716	0.195696	0.204696							0.50762	0.232214	0.379937	0.376326		1.12932	0.637194	0.255993	0.400999
0.215801	0.204871	0.196153	0.17967							0.810764	0.27934	0.4209	0.362302		0.277081	0.606605	0.309587	0.363612
0.517984	0.141066	0.242878	0.26944							0.215867	0.225671	0.27109	0.599001		1.01245	0.511908	0.30572	0.446699
0.149258	0.13945	0.194515	0.49241							0.430136	0.330658	0.515654	0.395939		0.286608	1.01871	0.402273	0.3565
0.179296	0.141289	0.388355	0.148269							0.347148	0.497387	0.247165	0.235806		0.252165	1.11582	0.298545	0.284162
0.264387	0.171339	0.190987	0.16264							0.473416	0.219309	0.406272	0.235446		0.348051	0.857356	0.515103	0.417357
0.20949	0.229361	0.147787	0.166381							0.284263	0.226547	0.39811	0.392996		0.273681	1.09185	0.261338	1.21334
0.159929	0.166458	0.327688	0.173317							0.472696	0.224247	0.218596	0.394319		1.06781	0.409609	0.287279	0.644801
0.231439	0.213306	0.195869	0.13964							0.261402	0.759276	0.218161	0.378908		0.481067	0.35611	0.375274	0.361767
0.158377	0.326606	0.260612	0.155999							0.304333	0.461369	0.21956	0.221165		0.325802	0.353497	0.517767	0.697872
0.392264	0.26262	0.220486	0.147982							0.57817	0.217981	0.218157	0.351789		0.446383	0.411365	0.455781	0.64172
0.467331	0.251043	0.388321	0.140972							0.296089	0.523023	0.325309	0.36396		0.276779	0.487522	0.290376	0.632324
0.775197	0.57347	0.272679	0.179706							0.299227	0.359126	0.43187	0.239114		0.258546	0.433493	0.471781	0.331825
0.157706	0.290989	0.249838	0.15192							0.351196	0.354114	0.215828	0.243176		0.380654	0.827339	0.592429	0.370244
0.690816	0.253785	0.267505	0.178578							0.231634	0.360556	0.353741	0.225338		1.06254	0.310207	0.44091	0.295316
0.700193	0.239285	0.21439	0.447914							0.221841	0.2425	0.352614	0.344784		0.318828	1.27124	0.351941	0.314211
0.313635	0.363787	0.244796	0.152089							0.373575	0.363456	0.365526	0.44812		0.812525	0.337245	0.415843	0.361483
0.245782	0.311559	0.256862	0.158251							0.244455	0.304104	0.565381	0.35209		0.387053	0.390758	0.594712	0.326065
0.368447	0.348831	0.271285	0.212727							0.286876	0.609374	0.277877	0.242952		0.271655	0.429186	0.313446	0.257892
0.157897	0.293367	0.238253	0.150228							0.330331	0.304371	0.303206	0.252317		0.662362	0.326395	0.590692	0.30252
0.368472	0.426321	0.338607	0.169181							0.316123	0.431312	0.297242	0.279633		0.232679	0.576411	0.322032	0.612476
0.171657	0.49505	0.246306	0.149844							0.337656	0.289052	0.25468	0.349072		0.444589	0.321975	0.718567	0.819449
0.31448	0.326205	0.345214	0.145209							0.335881	0.655336	0.289872	0.451685		0.232671	0.384955	0.297971	0.509794
0.370318	0.390374	0.547238	0.158819							0.288068	0.520165	0.346126	0.422329		0.437895	0.576532	0.285578	0.278855
0.152323	0.225211	0.164188	0.320274							0.374641	0.35733	0.231126	0.224085		0.423781	0.288308	0.328878	0.301007
0.33301	0.308456	0.187025	0.185208							0.363118	0.572142	0.239035	0.221896		0.485767	0.319297	0.540768	0.347937
0.290967	0.257992	0.418061	0.172142							0.304263	0.504731	0.244953	0.414165		0.424877	0.270484	0.374927	0.420694
0.359271	0.269125	0.313629	0.198234							0.239503	0.588301	0.433527	0.292572		1.04311	0.434886	0.368383	0.763554
0.320113	0.2538	0.251713	0.176312							0.352789	0.535284	0.458809	0.311245		0.358005	0.32865	0.387788	0.364245
0.197867	0.18076	0.179588	0.180052							0.373736	0.320707	0.386756	0.344332		0.248237	1.22342	0.393935	1.01887
0.146244	0.235098	0.42871	0.321258							0.334881	0.279089	0.257221	0.283031		0.363364	0.712676	0.930361	0.376705
0.314253	0.142241	0.254143	0.199444							0.292818	0.315078	0.386209	0.221289		0.245094	0.263702	0.413711	0.322247
0.163607	0.17454	0.496855	0.252374							0.261766	0.386909	0.353209	0.634126		0.317031	0.263805	0.359735	0.38472
0.447055	0.388531	0.16255	0.32808							0.231633	0.36859	0.368524	0.442279		0.335838	0.735024	0.385989	0.351094
0.164491	0.156654	0.226771	0.276312							0.293106	0.351399	0.498224	0.23249		0.270907	0.701603	0.327804	0.304641
0.213046	0.154382	0.179573	0.182143							0.435575	0.372628	0.380427	0.441473		0.464351	0.42088	0.788043	0.419016
0.468586	0.230242	0.170265	0.174629							0.231161	0.385299	0.531207	0.623102		0.256684	0.342872	0.330649	0.47149
0.364886	0.136861	0.366902	0.232637							0.232192	0.223676	0.286466	0.281085		0.275346	0.230751	0.417271	0.479922
0.204213	0.371531	0.155808	0.436621							0.284729	0.397365	0.314346	0.272142		0.342284	0.342353	0.802297	0.357341
0.815823	0.221917	0.198954	0.180542							0.253337	0.421922	0.327878	0.235063		0.356487	0.984636	0.384571	0.353524
0.599637	0.170628	0.168775	0.234621							0.225044	0.227991	0.395665	0.242835		0.29926	0.40261	0.510882	0.258352
0.295673	0.461929	0.194406	0.243694							0.403568	0.283538	0.46088	0.402105		0.548134	0.560691	0.473055	0.312964
0.330761	0.150742	0.164682	0.220297							0.254921	0.227802	0.293525	0.213196		0.28097	0.57317	0.812103	0.321341
0.24534	0.279485	0.289193	0.258103							0.267276	0.263623	0.396708	0.246589		0.264843	0.439665	0.438127	0.252816
0.171172	0.211632	0.273279	0.183101							0.320776	0.232894	0.378082	0.386292		0.658111	0.40145	0.570494	0.367124
0.493482	0.300378	0.263671	0.185929							0.333406	0.502211	0.341825	0.249188		0.285403	0.378891	0.280606	0.258772
0.151896	0.386692	0.390362	0.203291							0.22054	0.244276	0.300438	0.21094		0.333979	0.414197	0.707037	0.270477
0.437215	0.742479	0.186885	0.186261							0.223926	0.224864	0.28104	0.213026		0.463311	0.980521	0.444386	0.432564
0.16687	0.705184	0.227504	0.193717							0.26622	0.332151	0.265638	0.288866		0.466056	0.95088	0.298715	0.425515
0.187627	0.489203	0.163909	0.1878							0.469427	0.326167	0.269449	0.58309		0.296766	0.317924	0.269674	0.326278
0.159858	0.160208	0.146366	0.172104							0.222107	0.541155	0.217935	0.258282		0.367347	0.344799	0.245508	0.363704
0.178577	0.31624	0.170032	0.184598							0.313337	0.49424	0.260757	0.339755		0.844345	0.332344	0.391383	0.360672
0.150101	0.148565	0.291174	0.253852							0.222243	0.227695	0.356587	0.26584		0.376237	0.30014	0.329089	0.389035
0.870808	0.220033	0.249505	0.188526							0.332623	0.414607	0.344104	0.750047		0.418895	0.338555	0.310665	0.314302
0.20832	0.22673	0.142525	0.16139							0.218918	0.228498	0.336604	0.630541		0.4152	0.246718	0.242151	0.276926
0.196536	0.146507	0.148663	0.2309							0.222485	0.32866	0.31277	0.209706		0.249036	0.292496	0.274458	0.391585
0.304909	0.228203	0.150868	0.164639							0.295354	0.289495	0.297612	0.345578		0.659575	0.383222	0.362468	0.281463
0.235979	0.164325	0.161588	0.161284							0.383517	0.471581	0.285053	0.218212		0.262318	0.305219	0.479463	0.326895
0.139549	0.171946	0.25199	0.155877							0.551929	0.27641	0.475905	0.419415		0.360342	0.431797	0.505855	0.332248
0.211474	0.213794	0.175342	0.160654							0.236381	0.516129	0.240543	0.204079		0.682774	0.4326	0.358338	0.256365
0.23218	0.291105	0.169158	0.237917							0.224163	0.364824	0.426886	0.294945		0.446937	0.339598	0.731576	0.317616
0.218847	0.219902	0.176646	0.154571							0.305272	0.352316	0.233519	0.577552		0.639256	0.465565	1.01328	0.262254
0.245612	0.191956	0.238888	0.374577							0.226788	0.22857	0.248878	0.232601		0.711792	0.696748	0.723372	0.285851
0.241744	0.322009	0.218597	0.188628							0.226861	0.360071	0.518591	0.264709		0.280913	0.517755	0.637567	0.310902
0.21364	0.568607	0.172017	0.178817							0.225247	0.267579	0.34256	0.359061		0.585672	0.27456	1.36742	0.825714
0.155573	0.181292	0.146963	0.212848							0.228644	0.398709	0.330639	0.399114		0.959827	0.252867	0.912431	0.54205
0.152037	0.474415	0.16424	0.351555							0.241898	0.287762	0.247474	0.480129		0.551678	0.539406	0.622693	0.736435
0.357172	0.173746	0.160196	0.20621							0.435182	0.445863	0.404542	0.28696		0.484143	0.595579	0.558172	0.32246
0.385567	0.21033	0.227324	0.222003							0.535954	0.337804	0.22138	0.277759		1.2213	0.628206	0.634202	0.380304
0.547651	0.216104	0.198818	0.172792							0.412668	0.298795	0.217818	0.468862		1.02061	0.559131	0.451004	0.350985
0.228481	0.324471	0.152429	0.158628							0.21672	0.392842	0.218894	0.434882		0.386514	0.512714	1.17195	0.339431
0.264531	0.198228	0.318665	0.448228							0.575272	0.450991	0.324503	0.387014		0.364028	0.528637	0.4102	0.352176
0.211968	0.156527	0.40901	0.154497							0.280276	0.36892	0.341916	0.337517		0.927259	0.65879	0.324007	0.311156
0.190537	0.223992	0.203678	0.296867							0.261444	0.901498	0.243339	0.269754		0.45413	0.426226	0.960202	0.511773
0.197976	0.14099	0.289746	0.170429							0.198454	0.25105	0.268534	0.336517		0.248403	0.355054	0.754404	0.25769
0.755237	0.235718	0.246954	0.230645							0.347915	0.39206	0.204729	0.252834		0.453653	0.438765	0.768617	0.34985
0.211363	0.178243	0.166674	0.141136							0.233384	0.34478	0.351851	0.637159		0.681895	0.386901	0.334414	0.413775
0.246072	0.238298	0.154476	0.270696							0.333454	0.412933	0.311817	0.267747		0.368281	0.2732	0.341263	0.346022
0.266388	0.244873	0.161538	0.288372							0.22176	0.524388	0.389753	0.255703		0.34798	0.605298	0.553354	0.394707
0.241554	0.249156	0.149616	0.299438							0.243954	0.249051	0.231438	0.330864		0.374369	0.488733	0.365039	0.284923
0.301589	0.307868	0.368257	0.448928							0.445893	0.247597	0.381698	0.239596		0.694432	0.638533	0.680586	0.378324
0.445445	0.276247	0.225388	0.261947							0.239525	0.291602	0.205861	0.328944		0.668391	0.352984	0.306304	0.578565
0.639221	0.215487	0.183461	0.146817							0.224794	0.271908	0.296086	0.422738		0.361936	0.357446	0.317122	0.490877
0.50484	0.394694	0.143534	0.196485							0.248267	0.407769	0.244742	0.441918		0.628636	0.268617	0.431963	0.897472
0.341443	0.143338	0.194929	0.219983							0.241566	0.228784	0.345697	0.304881		0.537985	1.01392	1.29529	0.285603
0.228031	0.145081	0.440432	0.218636							0.325571	0.424926	0.48224	0.270181		0.249997	0.449722	0.349704	0.482359
0.308058	0.179132	0.244891	0.186817							0.232244	0.335991	0.233747	0.276357		0.292479	0.36096	0.326536	0.41627
0.492146	0.174319	0.24424	0.201849							0.342708	0.309087	0.394485	0.242792		1.25896	0.688999	0.318621	0.322354
0.35961	0.300918	0.276639	0.173575							0.214857	0.292452	0.403205	0.343878		0.696574	0.416957	0.319966	0.37636
0.165957	0.210963	0.511289	0.198242							0.238649	0.240906	0.324007	0.499083		0.375106	0.355348	0.310907	0.628748
0.320063	0.200445	0.14344	0.221141							0.246546	0.278554	0.3373	0.284348		0.468049	0.896052	0.288628	0.275324
0.181879	0.172975	0.193011	0.206373							0.214528	0.312907	0.227763	0.330846		0.347274	0.31823	0.469871	0.527306
0.190008	0.371041	0.17423	0.174429							0.335654	0.372761	0.288594	0.328998		0.298557	0.256603	0.421643	0.476338
0.172286	0.348449	0.174596	0.330383							0.211475	0.344306	0.248283	0.496804		0.479179	0.384834	0.59268	0.393722
0.198948	0.15854	0.33056	0.215083							0.582455	0.245796	0.214221	0.437636		0.336022	0.277993	0.376235	0.404102
0.477797	0.194152	0.477274	0.157304							0.549634	0.340989	0.314395	0.307595		0.279978	0.414269	0.645155	0.310948
0.196868	0.148745	0.15447	0.162181							0.396529	0.317694	0.351548	0.442133		0.546518	0.323533	0.638079	0.295617
0.325595	0.457159	0.336372	0.225009							0.325728	0.251509	0.23679	0.257189		0.371677	0.289774	0.418932	0.484957
0.273265	0.222418	0.178419	0.205444							0.310723	0.533256	0.307491	0.264932		0.773154	0.350315	0.318811	0.245637
0.397054	0.358033	0.19538	0.190393							0.206186	0.486031	0.225822	0.288075		1.16206	0.455666	0.476181	0.340295
0.204524	0.348609	0.237098	0.152092							0.269101	0.315106	0.249026	0.503495		0.397634	0.831393	0.66453	0.863073
0.226156	0.614295	0.160244	0.155739							0.23882	0.327199	0.275627	0.251647		0.244475	0.300269	0.599707	0.286747
0.224877	0.204172	0.164428	0.148297							0.418423	0.244299	0.283358	0.59578		0.284502	0.281906	0.334494	0.382233
0.415178	0.225962	0.423346	0.245848							0.770725	0.274346	0.387435	0.349007		0.283785	0.268771	0.505071	0.55177
0.155427	0.371626	0.299743	0.166238							0.388543	0.450797	0.235575	0.322355		0.485878	0.679137	0.444359	0.368978
0.147699	0.163356	0.145036	0.205955							0.708893	0.393099	0.368781	0.402567		0.404997	0.956537	0.312786	0.328625
0.167571	0.311442	0.164431	0.255184							0.282588	0.286382	0.506613	0.367516		0.258561	0.509067	0.665339	0.366681
0.302324	0.264626	0.196708	0.194572							0.227031	0.331513	0.271769	0.262211		0.255275	0.320361	0.56994	0.356345
0.153566	0.326317	0.21521	0.18501							0.820415	0.417806	0.329025	0.411548		0.300344	0.251044	0.419483	0.515551
0.232226	0.343786	0.159848	0.206763							0.333808	0.440828	0.373709	0.471415		0.231623	1.08717	0.486152	0.527721
0.159864	0.359502	0.16555	0.534895							0.336969	0.262074	0.332839	0.369202		0.290058	0.300913	0.575134	0.354681
0.27216	0.777473	0.348169	0.322369							0.299541	0.247214	0.334755	0.227589		0.591347	0.402222	0.546625	0.363123
0.28018	0.673755	0.39431	0.180381							0.609991	0.320912	0.2176	0.559015		0.452922	0.374469	0.402626	0.614932
0.256132	0.177126	0.226983	0.289985								0.329716	0.257903	0.460139		0.285136	0.39819	0.455644	0.303733
0.425253	0.628942	0.155404	0.232088								0.277988	0.495106	0.486463		0.367898	0.29187	0.453889	0.451938
0.259109	0.382818	0.328165	0.187193								0.270209	0.28672	0.509488		0.661366	0.295025	0.618065	0.510896
0.315393	0.211682	0.161798	0.188561								0.252458	0.275428	0.716614		0.784697	0.69225	0.39807	0.302246
0.23394	0.456932	0.341218	0.333743								0.3987	0.269175	0.699061		0.264171	0.338546	0.292747	0.397783
0.205091	0.164727	0.160157	0.243498								0.304217	0.294264	0.407938		0.875776	1.12941	0.621467	0.60608
0.169337	0.604207	0.176055	0.168918								0.229446	0.271191	0.877861		0.561216	0.961966	0.376342	0.73199
0.810969	0.206626	0.326745	0.250364								0.344554	0.298067	0.433594		0.246699	0.498585	0.335062	0.376997
0.297259	0.714882	0.162739	0.185772								0.238675	0.409442	0.364364		0.280797	0.500606	0.403218	0.386523
0.66132	0.266676	0.245725	0.29614								0.226224	0.326974	0.391116		0.325163	0.500961	0.482252	0.510344
0.253579	0.169233	0.166097	0.237395								0.31245	0.340432	0.566327		0.311919	0.446387	0.764229	0.405259
0.154678	0.391421	0.160331	0.227827								0.222878	0.335632	0.385211		0.261577	0.255119	0.243251	0.254909
0.15461	0.17354	0.154143	0.177877								0.50915	0.228969	0.320014		1.06395	0.450307	0.30828	0.38362
0.154764	0.276616	0.25191	0.181016								0.219351	0.309289	0.547744		0.624986	0.320456	0.372998	0.543624
0.250083	0.208311	0.183847	0.197765								0.303986	0.43955	0.242742		0.559135	1.19931	0.246538	0.38608
0.215628	0.445254	0.25716	0.391147								0.571406	0.249889	0.215182		0.580766	0.878325	0.241499	0.277034
0.429009	0.229258	0.169419	0.188765								0.456829	0.246809	0.271431		0.592031	0.524042	0.261214	0.47373
0.212363	0.170286	0.168938	0.395054								0.563528	0.463621	0.26163		0.624334	0.435989	0.268812	0.463077
0.263163	0.462125	0.158915	0.190701								0.231391	0.566744	0.346665		0.545829	0.486909	0.452231	0.321245
0.144983	0.374911	0.36432	0.152255								0.352951	0.317934	0.379588		0.2416	0.474349	0.323736	0.866042
0.456317	0.320423	0.194825	0.183172								0.23099	0.631094	0.3309		0.302566	0.261124	0.283959	0.503427
0.143663	0.230683	0.181296	0.158935								0.219952	0.319913	0.6986		0.461941	0.233146	0.291344	0.546672
0.192157	0.207559	0.181056	0.175584								0.226704	0.264481	0.4267		0.456309	0.284691	0.308283	0.39298
0.374234	0.224395	0.267837	0.163803								0.217463	0.367181	0.287115		0.252782	0.390167	0.389468	0.364824
0.969303	0.247649	0.173501	0.183366								0.222397	0.260666	0.350912		0.704516	1.2032	0.488163	0.21632
0.314349	0.228247	0.279565	0.210204								0.406454	0.341554	0.205932		0.421806	0.468361	0.536089	0.358144
0.210991	0.156786	0.170842	0.171914								0.441007	0.262664	0.215257		0.273357	0.342455	0.66839	0.449629
0.272028	0.225641	0.170733	0.173751								0.226621	0.636131	0.264096		0.579045	0.288522	0.45752	0.283123
0.214408	0.319952	0.1981	0.252205								0.392103	0.399729	0.22701		1.18561	0.296599	0.278313	0.462099
0.311326	0.158441	0.166134	0.298726								0.206116	0.261385	0.231692		0.418676	0.594973	0.281961	0.460108
0.226748	0.232682	0.239637	0.278252								0.236676	0.276633	0.373466		0.472276	0.282718	0.323233	0.468128
0.170477	0.291904	0.189353	0.157849								0.229533	0.604485	0.238937		0.396052	0.358016	0.304024	0.339562
0.256951	0.433352	0.183608	0.161088								0.3437	0.282262	0.260563		0.673947	1.13153	0.340618	0.273227
0.178858	0.150948	0.159576	0.179998								0.219076	0.422805	0.288129		0.377226	0.280257	0.302625	0.313888
0.322828	0.161851	0.183551	0.214934								0.208767	0.541769	0.345811		0.466322	0.42314	0.268816	0.399882
0.758605	0.36939	0.239187	0.314081								0.230132	0.307239	0.371064		0.266887	0.377776	0.294035	0.493981
0.415918	0.391255	0.194559	0.15269								0.292543	0.4341	0.433328		0.496937	0.510275	0.370007	0.32677
0.15287	0.250862	0.218766	0.186148								0.287214	0.433551	0.230372		0.83081	0.801184	0.314528	0.408728
0.149811	0.179209	0.247234	0.396961								0.445123	0.238886	0.235702		0.436649	0.286762	0.423906	0.283172
0.19928	0.543082	0.147774	0.147352								0.294852	0.245979	0.369111		1.45603	0.33806	0.287119	0.312708
0.18808	0.197117	0.152997	0.321955								0.228774	0.74006	0.381904		0.308757	0.343337	0.526255	0.378013
0.492892	0.26167	0.321396	0.164242								0.338198	0.278681	0.380062		0.344045	0.810038	0.380471	0.324784
0.201211	0.179893	0.224125	0.232672								0.228185	0.38959	0.218179		0.575829	0.738717	0.381394	0.326339
0.415994	0.282954	0.243013	0.149628								0.3113	0.305724	0.419217		0.305609	0.306395	0.511316	0.271501
0.229739	0.214452	0.241578	0.161466								0.364162	0.49685	0.724455		0.567612	0.306585	0.467224	0.317021
0.236652	0.189383	0.148131	0.151671								0.219495	0.239318	0.244406		0.325297	0.39674	0.586813	0.246026
0.233955	0.546118	0.153563	0.146118								0.233931	0.276367	0.316446		0.747949	0.308573	0.53895	0.885163
0.309931	0.492212	0.153159	0.145887								0.206706	0.295234	0.418259		1.25851	0.397194	0.358477	0.479416
0.186175	0.29051	0.250685	0.489501								0.219365	0.222831	0.372083		1.18102	0.379739	0.42547	0.433347
0.346051	0.170357	0.195089	0.182764								0.256703	0.215087	0.322013		0.374862	0.987726	0.226969	0.338417
0.194241	0.648006	0.270296	0.145528								0.219111	0.309151	0.504602		0.672795	0.274824	0.312119	0.33318
0.307894	0.17655	0.179115	0.166482								0.215116	0.276424	0.212512		1.18531	0.988344	0.912764	0.260826
0.309564	0.239028	0.142736	0.207354								0.263065	0.227039	0.386637		0.446278	0.268787	0.567882	0.31068
0.327637	0.306725	0.145867	0.141893								0.207028	0.246639	0.415471		0.878481	0.31228	0.338338	0.316416
0.231125	0.178622	0.148538	0.15213								0.708906	0.259611	0.343172		0.656491	0.313543	0.349109	0.23888
0.277746	0.320725	0.144372	0.156117								0.428445	0.253568	0.2009		0.291727	0.776416	0.623999	0.251242
0.30465	0.377408	0.162924	0.396942								0.211045	0.400694	0.197508		0.280458	0.259414	0.244875	0.277598
0.261778	0.320208	0.259415	0.178618								0.221341	0.261018	0.351628		0.372326	0.400884	0.288074	0.286548
0.187391	0.161614	0.224269	0.40576								0.366117	0.213874	0.361933		0.364351	0.516709	0.244707	0.949598
0.152703	0.358154	0.143552	0.269626								0.458305	0.274961	0.201798		0.333379	0.393038	0.284386	0.286441
0.555411	0.193842	0.171772	0.182019								0.344136	0.310567	0.207834		0.384721	0.449172	0.350817	0.572446
0.279586	0.174755	0.179921	0.15001								0.336159	0.248842	0.932287		0.538564	0.258927	0.307183	0.517769
0.215831	0.249369	0.264089	0.200573								0.44175	0.268826	0.499809		0.507777	0.339851	0.28369	0.384963
0.157077	0.209603	0.357624	0.155515								0.321953	0.234167	0.345135		0.335382	0.295712	0.259482	0.360593
0.280219	0.317606	0.530356	0.250448								0.334939	0.26662	0.384289		0.407796	0.367839	0.300535	0.314844
0.357733	0.215598	0.150338	0.208565								0.35327	0.986456	0.220295		0.325974	0.396282	0.360375	0.399051
0.149513	0.367034	0.153245	0.163389								0.235579	0.349451	0.536101		0.241539	1.00185	0.56922	0.278153
0.444677	0.269727	0.17986	0.176041								0.594362	0.310159	0.390559		0.258445	0.43938	0.254936	0.527507
0.339335	0.362854	0.409993	0.13999								0.434022	0.260136	0.326687		0.307476	0.784519	0.254238	0.369569
0.148312	0.213043	0.205268	0.295442								0.30559	0.295174	0.328376		0.856292	0.342657	0.258637	0.432672
0.252079	0.210931	0.231707	0.147143								0.291209	0.250344	0.24279		0.382303	0.448536	0.261681	0.441671
0.181056	0.155866	0.154914	0.210111								0.480178	0.272578	0.542156		0.299979	0.381727	0.246279	0.677978
0.165679	0.184157	0.426128	0.242382								0.236434	0.699543	0.247468		0.596743	1.28801	0.363877	0.628024
0.281453	0.246067	0.15858	0.262026								0.28947	0.360547	0.2447		0.722971	0.370827	1.27909	0.632978
0.182563	0.156506	0.227187	0.460781								0.454716	0.23106	0.204224		0.274212	0.277944	0.241589	0.645792
0.175841	0.261392	0.183294	0.404624								0.295337	0.235618	0.275427		0.291007	0.831201	0.457778	0.239305
0.28903	0.142112	0.183143	0.289428								0.295897	0.257956	0.310014		0.301587	0.282471	0.735345	0.25598
0.151698	0.154935	0.349084	0.143532								0.359943	0.36304	0.279378		0.543219	0.376757	0.250442	0.33338
0.150577	0.305601	0.170942	0.217136								0.474394	0.437371	0.239766		0.78992	0.420751	0.59639	0.328481
0.213419	0.263921	0.176274	0.180914								0.358854	0.367487	0.245228		0.829881	0.437303	0.487081	0.228139
0.300494	0.434878	0.277222	0.174673								0.452557	0.327992	0.21791		0.247699	1.06927	0.381146	0.593176
0.806602	0.229	0.31728	0.154591								0.353304	0.262094	0.378447		0.307146	0.291787	0.301687	0.238489
0.244751	0.168861	0.251577	0.142274								0.436996	0.304882	0.224888		0.481895	0.491478	0.657689	0.325441
0.417485	0.19678	0.381735	0.347529								0.488548	0.22168	0.250343		0.384568	0.392156	0.6316	0.552052
0.204812	0.256316	0.243311	0.374314								0.459694	0.368745	0.419658		0.252969	0.303714	0.8001	0.246248
0.264328	0.234914	0.174566	0.223427								0.295327	0.292097	0.32659		0.360199	0.653608	0.376925	0.786578
0.192931	0.210756	0.27303	0.163093								0.266482	0.275256	0.327819		0.641	1.02743	0.279073	0.269409
0.151899	0.190597	0.248739	0.240879								0.607884	0.219301	0.271856		0.302052	0.381243	0.46098	0.612496
0.578422	0.24645	0.182128	0.145982								0.369658	0.517881	0.250674		0.496568	0.33811	0.368156	0.790658
0.185444	0.275956	0.334998	0.452374								0.349485	0.33715	0.234226		0.280891	0.464776	0.402386	0.606524
0.200158	0.622503	0.227902	0.401024								0.312683	0.298831	0.332358		0.220265	0.399916	0.254911	0.403612
0.229874	0.432137	0.170277	0.161821								0.339308	0.322049	0.392763		0.301436	0.387497	0.259044	0.236203
0.347207	0.210904	0.251443	0.201779								0.297873	0.310486	0.394815		0.456247	0.282127	0.296859	0.589724
0.210714	0.49351	0.158129	0.163866								0.577698	0.256015	0.325976		0.37563	0.233906	0.462524	0.369148
0.395563	0.32916	0.193047	0.154701								0.266662	0.278033	0.218462		0.65271	0.235028	0.349541	0.328127
0.265449	0.381741	0.212673	0.171594								0.308501	0.26488	0.303277		0.329772	0.304545	0.843763	0.495022
0.258291	0.406278	0.170632	0.260628								0.373939	0.377318	0.23124		0.299555	0.309004	0.543583	0.303611
0.195157	0.367201	0.199375	0.222071								0.305889	0.87296	0.280046		0.826391	0.286902	0.335451	0.288503
0.272719	0.196014	0.184636	0.263808								0.246782	0.604503	0.299897		1.12535	0.236926	0.87274	0.340198
0.271789	0.17225	0.16436	0.164923								0.311268	0.317474	0.215455		0.291677	0.260042	0.292156	0.331282
0.150587	0.214459	0.172427	0.202425								0.236916	0.329727	0.274123		0.328319	0.320109	0.473072	0.347604
0.196397	0.35971	0.155151	0.161558								0.344328	0.376478	0.303988		0.445786	0.252746	0.329031	0.369501
0.138738	0.437659	0.263755	0.282129								0.236273	0.374616	0.413407		0.342549	0.366795	0.906991	1.11323
0.367265	0.426506	0.161436	0.198048								0.340375	0.225635	0.210862		0.473412	0.248397	0.401699	0.475791
0.191888	0.156852	0.215748	0.445078								0.234291	0.245869	0.216457		0.2955	0.926028	0.403213	0.505755
0.200436	0.191183	0.165988	0.197183								0.270905	0.533556	0.377603		0.300058	0.539995	0.390633	0.535058
0.20713	0.232364	0.296991	0.163767								0.327915	0.275918	0.254907		0.865987	0.406503	0.505399	0.56135
0.24984	0.168877	0.28203	0.18012								0.226019	0.570767	0.216659		1.1461	0.331683	0.297631	0.392381
0.457735	0.155515	0.205998	0.302067								0.24165	0.233172	0.329578		0.859826	0.364539	0.462024	0.278532
0.174812	0.45088	0.169351	0.213613								0.540648	0.390035	0.405629		0.392502	0.533634	0.374989	0.38471
0.199746	0.182856	0.231186	0.341091								0.256287	0.221939	0.245668		0.398368	0.563543	0.42962	0.410637
0.419197	0.252046	0.199581	0.171529								0.255452	0.325722	0.228839		0.339718	0.253622	0.266633	0.387166
0.159708	0.30812	0.230214	0.200339								0.26443	0.286466	0.409887		0.264252	0.335279	0.353443	0.308367
0.173664	0.155553	0.315459	0.191725								0.265066	0.337838	0.242567		0.549119	0.332403	0.263948	0.401914
0.332794	0.139432	0.178736	0.436327								0.287967	0.23395	0.474256		0.484933	0.407948	0.466775	0.270939
0.48928	0.330427	0.243475	0.192392								0.228256	0.375148	0.400596		0.326279	0.24391	0.387171	0.342236
0.329078	0.227582	0.149481	0.291011								0.363986	0.351604	0.476775		0.304409	1.38454	0.406493	0.663025
0.139693	0.144801	0.230965	0.151971								0.229458	0.342519	0.285311		0.607943	1.21151	0.46767	0.247677
0.144803	0.235154	0.205859	0.267826								0.357258	0.247699	0.255755		1.43002	0.275336	0.512599	0.518176
0.543273	0.197994	0.149507	0.235354								0.218404	0.340334	0.231975		0.529275	0.889414	0.316924	0.491501
0.47133	0.184146	0.15599	0.217395								0.314845	0.354411	0.228982		0.273774	0.440693	0.692162	0.37187
0.148133	0.437823	0.204921	0.151283								0.249735	0.226212	0.256011		0.434541	0.255656	0.372448	0.35799
0.59302	0.194738	0.158428	0.169979								0.252654	0.228507	0.240538		0.477703	0.236007	0.633746	0.357926
0.510322	0.155218	0.180647	0.18187								0.241247	0.234553	0.359447		0.278967	0.985145	0.35707	0.417818
0.209712	0.153167	0.168365	0.162089								0.256448	0.451508	0.225742		0.293875	0.275311	0.608702	0.447592
0.556963	0.160276	0.173903	0.166133								0.261225	0.541118	0.266088		0.595392	0.257862	0.389899	0.408292
0.376847	0.239783	0.15105	0.191042								0.244689	0.226903	0.239171		0.507807	0.428745	0.402034	0.782088
0.139727	0.184828	0.153888	0.157838								0.23886	0.52862	0.365426		0.389196	0.379717	0.372297	0.319296
0.315127	0.167686	0.182658	0.165462								0.239053	0.221514	0.59987		0.450482	0.307631	0.32508	0.281703
0.15951	0.19655	0.208516	0.373984								0.235333	0.23029	0.459437		0.322394	0.254114	0.566542	0.390482
0.581497	0.472299	0.151517	0.254307								0.375098	0.242328	0.235995		0.494035	0.528899	0.357544	0.36073
0.52987	0.196773	0.154286	0.194729								0.488243	0.28272	0.332912		0.710597	0.417444	0.47923	0.261451
0.31675	0.289067	0.161405	0.171906								0.388548	0.735159	0.33013		0.697774	0.30421	0.382232	0.338426
0.157953	0.260527	0.221482	0.153991								0.227833	0.23219	0.234142		0.523537	0.476983	0.37765	0.242441
0.250022	0.298049	0.200679	0.147826								0.231872	0.374723	0.275688		0.938663	0.282711	0.317649	0.279339
0.172273	0.246152	0.162836	0.249007								0.374136	0.313396	0.228518		0.307315	0.375827	1.06443	0.538753
0.19088	0.169756	0.164892	0.179017								0.246727	0.318663	0.218496		0.352256	0.481577	0.899704	0.297209
0.168841	0.195204	0.161137	0.19486									0.226809	0.263503		0.335597	0.289362	0.81038	0.332299
0.224887	0.166263	0.175709	0.171377									0.268898	0.402009		0.958566	0.567647	0.479165	0.47372
0.24804	0.294024	0.146538	0.155527									0.258412	0.247515		0.44108	0.381215	0.801365	0.6631
0.187849	0.226616	0.142315	0.169784									0.54085	0.235692		0.990332	0.390766	0.454841	0.414761
0.199221	0.203817	0.157927	0.228443									0.237953	0.23578		0.477774	0.343177	0.470455	0.42322
0.464852	0.171439	0.161095	0.188565									0.27545	0.46244		0.971166	0.353518	0.75953	0.499896
0.236563	0.487689	0.227889	0.18553									0.247801	0.256281		0.662281	0.856213	0.312664	0.272065
0.141576	0.279785	0.250924	0.213343									0.406915	0.329096		1.01899	0.680478	0.508879	0.417893
0.31446	0.242277	0.162318	0.147034									0.239548	0.252555		0.962168	0.845095	0.750932	0.251905
0.141279	0.187787	0.163907	0.174577									0.277323	0.343116		0.405556	0.377637	0.623828	0.366224
0.186963	0.623476	0.175415	0.204765									0.207298	0.239215		0.877755	0.47222	0.33107	0.752706
0.138599	0.209833	0.152271	0.182991									0.300039	0.264504		0.563214	0.413199	0.346481	0.338647
0.289073	0.355148	0.152458	0.218738									0.271762	0.365748		0.285467	0.573684	0.359264	0.676255
0.202304	0.202128	0.24853	0.153933									0.204124	0.325205		0.240847	0.34414	0.359167	0.309373
0.150806	0.166717	0.258319	0.212786									0.29395	0.368033		0.422205	0.442275	0.431992	0.405131
0.210279	0.165672	0.17437	0.170234									0.276835	0.414293		0.26039	0.481481	0.304836	0.385514
0.232317	0.372055	0.169922	0.157726									0.313011	0.22335		0.405333	0.843755	0.357014	0.372517
0.262216	0.231883	0.200295	0.157138									0.266101	0.376455		0.364633	0.3779	0.562265	0.413916
0.185004	0.204983	0.200536	0.189648									0.2923	0.384225		0.309974	0.291407	0.322516	0.356179
0.434371	0.581418	0.359822	0.280534									0.405404	0.351085		1.06186	0.344717	0.378797	0.368368
0.158252	0.564029	0.193008	0.183208									0.307255	0.375978		0.779151	0.280796	0.629243	0.369356
0.251879	0.156268	0.210784	0.168408									0.228065	0.536875		0.39501	0.278535	0.29764	0.387615
0.220236	0.243206	0.296232	0.152271									0.245442	0.220456		0.779349	0.567663	0.302333	0.337822
0.275981	0.21514	0.1872	0.387266									0.322732	0.347907		0.303049	0.282137	0.507296	0.293903
0.506524	0.2614	0.163721	0.265182									0.284367	0.2796		0.548247	0.904773	0.498508	0.302301
0.169701	0.72478	0.440187	0.389385									0.227171	0.440245		0.503052	0.684292	0.337249	1.04364
0.282862	0.198896	0.167131	0.259481									0.270839	0.468167		0.31007	0.27433	0.642511	0.396705
0.22534	0.284956	0.164254	0.202348									0.355886	0.765317		0.378219	0.287843	0.387771	0.382619
0.23742	0.293697	0.236614	0.161536									0.237097	0.209124		0.345796	0.772176	0.385907	0.423374
0.160238	0.385594	0.223794	0.162632									0.519065	0.327704		0.468841	0.87652	0.603344	0.454481
0.231592	0.212522	0.206612	0.159774									0.233591	0.433088		0.261174	0.813908	0.326536	0.746578
0.423447	0.465566	0.170552	0.171755									0.262285	0.675095		0.309701	0.31293	0.320958	0.603758
0.206066	0.296539	0.200005	0.162843									1.12528	0.432346		0.508871	0.282628	0.63807	0.221974
0.167998	0.222247	0.149864	0.171834									0.645335	0.694669		1.35479	0.420558	0.393613	0.247918
0.355144	0.294505	0.154538	0.262298									0.354954	0.281641		1.09563	0.365185	0.388241	0.363781
0.194443	0.320646	0.656476	0.173556									0.26095	0.35753		0.869432	0.814813	0.292012	0.286328
0.218703	0.72825	0.15671	0.257381									0.276689	0.679161		0.447147	0.261227	0.281832	0.301034
0.272833	0.192805	0.196684	0.163714									0.646815	0.362291		0.403685	0.341994	0.838443	0.224554
0.22697	0.456455	0.192278	0.264051									0.52422	0.317059		0.600359	0.249466	0.357091	0.514641
0.255253	0.200168	0.360921	0.200659									0.242278	0.217077		0.32799	0.239633	0.535116	0.257768
0.514214	0.485851	0.155667	0.186129									0.398152	0.311109		0.263616	0.318449	0.324592	0.283685
0.163964	0.696002	0.217554	0.236573									0.563981	0.3634		0.394496	0.28013	0.586275	0.368977
0.49461	0.162636	0.189808	0.329894									0.31402	0.283317		0.573083	0.374866	0.291539	0.373381
0.28159	0.338444	0.270971	0.49123									0.49349	0.210286		0.563376	0.416387	0.356891	0.397973
0.220115	0.1523	0.341024	0.229653									0.318764	0.386601		1.15469	0.776152	0.293714	0.569432
0.336409	0.165023	0.198698	0.172712									0.520484	0.222129		0.537408	0.510478	0.903687	0.474312
0.193078	0.218496	0.167	0.286824									0.351091	0.219301		0.437597	0.473101	0.471267	0.405157
0.196498	0.140704	0.37699	0.206099									0.423452	0.234831		0.439344	0.44811	0.328258	0.411077
0.477414	0.226201	0.461772	0.384609									0.317927	0.29778		0.498681	0.344912	0.334533	0.533024
0.176736	0.233016	0.185749	0.2331									0.313869	0.311204		0.278273	0.251558	0.295169	0.39668
0.281951	0.156665	0.159929	0.230103									0.361801	0.453607		0.525236	0.225953	0.686232	0.384273
0.258401	0.161351	0.176038	0.20217									0.403989	0.270632		0.347857	0.287454	1.40271	0.701668
0.295413	0.202919	0.193408	0.231844									0.368045	0.350702		0.672083	0.374615	0.225486	0.309643
0.162085	0.189069	0.396497	0.172987									0.29868	0.282679		0.473439	0.295979	0.272847	0.371025
0.43078	0.19477	0.160882	0.149642									0.31462	0.237729		1.20148	0.31709	0.993941	0.528694
0.164509	0.738879	0.344878	0.26063									0.233679	0.226189		0.478833	0.353462	0.232556	0.396498
0.390753	0.16921	0.175673	0.160384									0.358194	0.202869		0.291366	0.917749	0.353581	0.365807
0.151943	0.714995	0.231443	0.29644									0.407313	0.541437		0.33813	0.266676	0.446326	0.313917
0.212259	0.316092	0.210155	0.165586									0.323139	0.319187		0.305942	0.427808	0.23116	0.531606
0.333471	0.282836	0.187135	0.267405									0.412946	0.417239		0.452368	0.409347	0.709068	0.295995
0.327272	0.30675	0.161281	0.14816									0.409076	0.335489		0.701559	0.25809	0.393096	0.36537
0.20847	0.414779	0.174345	0.250859									0.314726	0.333533		0.363339	0.356279	0.401451	0.397808
0.156137	0.200546	0.184674	0.159769									0.235157	0.359428		0.855396	0.381759	0.419643	0.429745
0.24241	0.159472	0.167032	0.198432									0.346904	0.215061		0.290241	0.725485	0.407661	0.735097
0.234801	0.338001	0.17146	0.351733									0.26289	0.471036		0.237232	0.348735	0.332927	0.311553
0.204482	0.259993	0.162556	0.176937									0.266879	0.28772		0.67876	0.314515	0.428726	0.270254
0.170143	0.230814	0.187796	0.167276									0.297499	0.436188		0.584041	0.303397	0.384221	0.344382
0.438872	0.335349	0.149464	0.173591									0.530635	0.311697		0.42944	0.306777	0.494379	0.296086
0.180132	0.289877	0.154711	0.170082									0.275648	0.239491		0.330085	0.263778	0.30803	0.314595
0.232375	0.200571	0.18653	0.307325									0.283074	0.292937		0.264676	0.414266	0.370584	0.462812
0.364706	0.173098	0.166357	0.163676									0.32632	0.359895		0.358604	0.27766	0.487625	0.341794
0.182447	0.239778	0.168252	0.139481									0.3545	0.295522		0.40399	0.257223	0.639685	0.967393
0.323522	0.336196	0.183081	0.237426									0.26701	0.30509		0.260982	0.260768	0.301634	0.393163
0.311485	0.222107	0.163337	0.174287									0.334508	0.413451		0.234453	0.268027	0.331457	0.461585
0.358849	0.4715	0.164512	0.174566									0.351013	0.267398		1.40139	0.266781	0.396162	0.577606
0.202173	0.140184	0.150093	0.315858									0.271223	0.51007		0.432565	0.428341	0.252339	0.378049
0.312936	0.145529	0.271942	0.185144									0.231456	0.234208		0.377552	0.509693	0.389032	0.599427
0.419102	0.247834	0.277794	0.166702									0.2236	0.285411		0.428968	0.393596	0.28646	0.36792
0.303508	0.168559	0.177217	0.148267									0.324546	0.358013		0.567826	0.428853	0.441613	0.407552
0.231602	0.271966	0.179037	0.153091									0.750923	0.365855		0.569225	0.415952	0.418171	0.53547
0.277929	0.153936	0.141405	0.159116									0.284935	0.210963		0.277074	0.630005	0.321121	0.346471
0.211919	0.469001	0.192054	0.170134									0.231718	0.24436		0.394755	0.481462	0.297391	0.414423
0.234815	0.191125	0.239179	0.276572									0.351339	0.46239		0.341105	0.973966	0.410082	0.369569
0.37306	0.340996	0.409223	0.154192									0.249664	0.33247		0.270371	1.38678	0.314249	0.385628
0.210622	0.145274	0.153968	0.40081									0.284336	0.265445		0.516594	0.298245	0.580062	0.314839
0.266283	0.146552	0.350572	0.217109									0.303015	0.303616		0.496135	0.936098	0.250817	0.538872
0.17585	0.146171	0.173233	0.150481									0.347648	0.29645		0.837363	0.347373	0.387625	0.520092
0.324209	0.504439	0.157561	0.206005									0.253574	0.270337		0.418392	0.347415	0.539899	0.362808
0.338507	0.262209	0.166691	0.180944									0.333061	0.236395		1.14586	0.558565	0.267058	0.619143
0.324693	0.189003	0.14496	0.271865									0.339862	0.36479		0.959742	0.313894	0.335783	0.379384
0.667276	0.376719	0.159677	0.218737									0.268803	0.359692		0.232874	0.259434	0.477396	0.46924
0.381389	0.307934	0.252321	0.154627									0.49874	0.287313		1.1148	0.31137	0.233556	0.326242
0.167932	0.227739	0.144393	0.172538									0.418503	0.262811		0.547848	0.297605	0.360666	0.71606
0.398356	0.254879	0.148888	0.154863									0.300932	0.319019		0.312837	0.274701	0.310624	0.346517
0.326193	0.176099	0.542382	0.146761									0.312147	0.259988		0.350407	0.235374	0.360475	0.406264
0.229189	0.147854	0.166587	0.145571									0.268483	0.296015		0.360649	0.66665	0.444104	0.360816
0.139387	0.159645	0.149557	0.161166									0.325524	0.337937		0.386849	0.317527	0.285087	0.306119
0.389638	0.154907	0.296401	0.2053									0.228931	0.460987		0.386316	0.397619	0.460105	0.33349
0.194673	0.205065	0.190079	0.140225									0.219783	0.470084		0.343032	0.790521	0.308993	0.728459
0.161884	0.232663	0.233612	0.14631									0.324143	0.241528		0.274992	0.256175	0.380217	0.320256
0.447058	0.268956	0.167906	0.170441									0.30641	0.221813		0.471137	0.460725	0.387635	0.436951
0.147719	0.195654	0.200057	0.176932									0.528118	0.318825		0.270509	0.272792	0.327807	0.440474
0.494988	0.154402	0.373624	0.226763									0.284951	0.345473		0.251073	0.227364	0.345229	0.26086
0.144362	0.242668	0.208662	0.444719									0.375045	0.294654		0.254545	0.288267	0.317217	0.280246
0.460996	0.154068	0.152128	0.277836									0.301512	0.314229		0.780651	0.226429	0.817042	0.704983
0.413405	0.228173	0.158474	0.172197									0.352891	0.443848		0.32207	0.942717	0.510871	0.32596
0.209797	0.215374	0.163356	0.207791									0.238293	0.417798		0.356106	0.764541	0.459205	0.490848
0.186788	0.268637	0.148067	0.166435									0.271841	0.251013		0.351242	0.869359	0.261498	0.326624
0.155701	0.224033	0.170049	0.154668									0.340668	0.512305		0.304487	0.798875	0.297954	0.545353
0.355569	0.257037	0.190651	0.200128									0.279771	0.264938		0.523364	0.243325	0.324278	0.2502
0.19213	0.241753	0.168059	0.142297									0.263854	0.407472		0.510119	0.55178	0.416422	0.423975
0.166066	0.366497	0.176794	0.148499									0.340339	0.283346		0.567298	0.960574	1.10536	0.493721
0.303013	0.187532	0.263641	0.250233									0.204835	0.292244		0.309685	0.474068	0.274989	0.414485
0.240439	0.328609	0.18359	0.190301									0.302295	0.289525		0.49474	0.251828	0.273978	0.467962
0.181164	0.577502	0.388424	0.161961									0.219082	0.311447		0.391524	0.561729	0.335811	0.272895
0.152991	0.320035	0.155019	0.146348									0.354759	0.231431		0.405742	0.95458	0.933106	0.373687
0.195132	0.400945	0.155833	0.14277									0.209232	0.28167		0.299603	0.316076	0.736471	0.343812
0.202719	0.172533	0.262668	0.213779									0.241632	0.292446		0.293045	0.273106	0.321048	0.485303
0.14337	0.251961	0.155731	0.16292									0.252484	0.379051		0.311098	0.439547	0.375775	0.380149
0.277762	0.206842	0.17262	0.165965									0.199791	0.410713		0.298159	0.299365	0.316308	0.491088
0.151883	0.470132	0.180216	0.144077									0.262729	0.242304		0.348247	0.256026	0.290674	0.620282
0.145729	0.216164	0.143984	0.20294									0.46704	0.457102		0.404097	0.74974	0.310871	0.426244
0.166493	0.184118	0.184316	0.202116									0.287428	0.36226		0.289242	0.291988	0.432607	0.291918
0.634359	0.935926	0.159128	0.15207									0.342446	0.290229		0.902047	0.598747	0.363624	0.383855
0.324503	0.172091	0.178785	0.18432									0.223515	0.463955		0.327639	0.432236	0.300246	0.309241
0.488266	0.327365	0.157788	0.152931									0.313418	0.283118		0.429187	0.481544	0.288414	0.360418
0.177452	0.325326	0.175062	0.185036									0.326129	0.28922		0.554345	0.241673	0.328798	0.367129
0.245996	0.281431	0.165696	0.152104									0.2595	0.297583		1.07936	0.461942	0.39812	0.280879
0.222141	0.283366	0.180183	0.193655									0.216262	0.352775		0.637729	0.353576	0.424359	0.328636
0.284336	0.300636	0.360751	0.3524									0.250845	0.299433		0.278439	0.518902	0.370029	0.59579
0.212462	0.254584	0.15819	0.33235									0.234887	0.292307		0.304876	0.814057	0.974276	0.380019
0.330164	0.313975	0.320549	0.211836									0.330528	0.233818		0.253812	0.504113	0.383152	0.313842
0.195201	0.495153	0.165373	0.204012									0.324631	0.71709		0.659515	0.590873	0.647644	0.399331
0.370822	0.1889	0.310329	0.155746									0.73847	0.230226		0.551098	1.11325	0.340135	0.310862
0.289722	0.521418	0.301489	0.190869									0.263467	0.444608		0.275191	0.751084	0.760026	0.636284
0.288376	0.149322	0.142829	0.227289									0.273957	0.365864		0.398619	0.378094	0.353541	0.333125
0.402052	0.156926	0.426722	0.233622									0.224641	1.11979		0.897669	0.363715	0.469177	0.295849
0.15883	0.202955	0.297302	0.173655									0.223109	0.22577		0.552408	0.565985	0.354606	0.456036
0.327982	0.307883	0.143315	0.274616									0.397894	0.585663		0.512317	0.555589	0.322092	0.35809
0.467324	0.200628	0.22992	0.164693									0.308845	0.342107		0.385153	1.04766	0.443059	0.582362
0.235888	0.234587	0.149017	0.222945									0.261879	0.29181		0.278307	0.329436	0.4244	0.261179
0.180641	0.223415	0.19171	0.154915									0.676974	0.312555		0.387679	0.31151	0.635478	0.303831
0.214096	0.252401	0.147323	0.196314									0.36475	0.295975		0.319875	1.18623	0.542286	0.347676
0.192043	0.404584	0.241786	0.182861									0.316058	0.324088		0.561396	0.302078	0.318328	0.333669
0.160782	0.233837	0.268898	0.202502									0.336312	0.450816		0.506081	0.383196	0.393463	0.328082
0.195372	0.291683	0.140065	0.200726									0.258811	0.557769		0.949289	0.563841	0.718554	0.333041
0.158114	0.296581	0.355396	0.26969									0.298739	0.227471		0.238698	0.557677	0.354725	0.764724
0.141151	0.136982	0.203143	0.183981									0.401129	0.570653		0.393127	0.301809	0.409904	0.557641
0.141283	0.251453	0.190186	0.345988									0.206724	0.261526		0.35544	0.459405	0.318994	0.333428
0.374035	0.145689	0.16995	0.173271									0.295518	0.219521		0.852978	0.689478	0.501744	0.465131
0.275086	0.322569	0.162777	0.297297									0.432557	0.228511		0.378155	0.464967	0.343575	0.309965
0.188745	0.154348	0.146631	0.350341									0.307069	0.276768		0.382009	0.691196	0.611912	0.431118
0.399677	0.160451	0.19367	0.530307									0.35918	0.332368		1.04757	0.30129	0.574573	0.303558
0.261681	0.153556	0.183997	0.263126									0.350041	0.24503		0.319949	0.287591	0.446242	0.366743
0.261472	0.133041	0.147967	0.247254									0.269194	0.227877		1.05223	0.232466	0.558342	0.339293
0.209688	0.160772	0.198661	0.43858									0.390227	0.23362		0.797414	0.832121	0.368476	0.896905
0.502611	0.424135	0.236719	0.148852									0.391989	0.426367		0.289642	0.412069	0.371592	0.265157
0.151062	0.187001	0.181874	0.165114									0.385279	0.257679		0.64581	0.378987	0.414292	0.327408
0.336533	0.377155	0.227893	0.343152									0.672281	0.225301		0.328735	0.288594	0.338407	0.72135
0.185196	0.167368	0.170247	0.170578									0.38493	0.451313		0.262826	0.498426	0.471362	0.317775
0.150233	0.566624	0.41406	0.318457									0.268667	0.304283		0.302954	0.267025	0.445879	0.34778
0.22087	0.170707	0.313077	0.233836									0.294335	0.235286		0.230535	0.330484	0.406272	0.298951
0.387627	0.317219	0.202726	0.172964									0.368013	0.225748		0.335055	0.262259	0.410028	0.312144
0.189935	0.334699	0.268948	0.296766									0.375044	0.693543		0.712516	0.421575	0.301818	0.320292
0.277751	0.267817	0.218254	0.213725									0.405898	0.281913		0.288301	0.27673	0.315868	0.482761
0.165893	0.401354	0.296206	0.226405									0.374308	0.274372		0.349311	0.230682	0.390627	0.356431
0.393929	0.246294	0.252895	0.186858									0.383784	0.68643		0.271133	0.513559	0.336812	0.315222
0.169608	0.18629	0.289121	0.177311									0.908101	0.237101		0.456216	0.264027	0.359196	0.291763
0.326361	0.179349	0.244747	0.210313									0.347149	0.301617		0.960394	0.245051	0.397474	0.36326
0.388857	0.481826	0.241357	0.167493									0.389293	0.241412		0.446342	0.383232	0.606611	0.499977
0.723003	0.414779	0.225864	0.146172									0.318253	0.23456		0.338461	0.348782	0.352972	0.31097
0.193996	0.766965	0.240814	0.192768									0.719166	0.377365		0.99058	0.386729	0.332801	0.511194
0.252635	0.185747	0.188031	0.266348									0.629736	0.22943		0.620431	0.587307	0.311939	0.339286
0.247453	0.186627	0.193637	0.161528									0.33956	0.228456		0.656912	0.385876	0.456416	0.319459
0.318198	0.241285	0.287402	0.182295									0.302704	0.344155		0.2994	0.272709	0.43423	0.371811
0.42905	0.305871	0.350151	0.160338									0.365394	0.231933		0.233071	0.37532	0.486914	0.388518
0.192126	0.172189	0.23889	0.150537									0.293156	0.408302		0.240007	0.252628	0.306766	1.1185
0.471105		0.318288	0.57599									0.331928	0.422246		0.453624	0.343499	0.83549	0.549709
0.171663		0.335331	0.151608									0.269769	0.239154		0.404235	1.24173	0.646265	0.395595
0.277258		0.50193	0.173641									0.276692	0.252215		0.686227	0.472543	0.32055	0.586193
0.401292		0.155931	0.151823									0.305797	0.414961		0.604341	0.277138	0.416894	0.414083
0.151585		0.176888	0.179336									0.267322	0.288671		0.275079	0.293337	0.689554	0.340938
0.174598		0.245769	0.405085									0.261549	0.278645		0.556938	0.353616	0.325617	0.469007
0.25635		0.365378	0.143263									0.275793	0.281299		0.401268	0.25413	0.326364	0.421313
0.459513		0.315455	0.316723									0.235463	0.329996		0.342516	1.0218	0.759782	0.418504
0.177759		0.185794	0.34315									0.259077	0.321339		0.555245	0.30673	0.336007	0.424453
0.165661		0.419988	0.187111									0.361616	0.435169		0.249621	0.469189	0.334569	0.318528
0.198536		0.260426	0.193589									0.495386	0.28238		0.29666	0.277736	0.407269	0.333483
0.17231		0.224051	0.179502									0.659918	0.539057		0.323428	1.0167	0.502069	0.241642
0.177274		0.330037	0.158422									0.461462	0.292327		0.62107	0.481918	0.386019	0.370097
0.223121		0.311177	0.18308									0.357244	0.475093		0.367283	0.406825	0.419273	0.349985
0.547591		0.155367	0.192338									0.237722	0.309119		0.368381	0.400658	0.499108	0.28445
0.206655		0.214402	0.220934									0.300397	0.211904		0.390408	0.49749	0.287835	0.376305
0.186099		0.164562	0.165203									0.307972	0.311723		0.418621	0.454298	0.369092	0.302366
0.289441		0.166445	0.191523									0.224102	0.258953		0.554077	0.606381	0.337973	0.72924
0.21687		0.195429	0.17698									0.405868	0.36041		1.22614	0.291832	0.362357	0.443994
0.190448		0.348322	0.178498									0.360794	0.365452		0.324292	0.874793	0.318121	0.300864
0.182134		0.234724	0.164351									0.276723	0.265343		0.244357	0.278103	0.618825	0.974538
0.203389		0.163669	0.14875									0.384678	0.789512		0.361559	0.792561	0.3492	0.455589
0.192459		0.202565	0.163897									0.343829	0.268257		0.367821	0.323297	0.772841	0.308542
0.311162		0.501753	0.176101									0.2092	0.265166		0.82956	1.15464	0.345079	0.461336
0.440823		0.202927	0.178152									0.317662	0.335439		0.470051	0.264762	0.279587	0.619124
0.163919		0.164272	0.155634									0.220537	0.287575		0.263026	0.688651	0.356639	0.290476
0.16282		0.150355	0.15262									0.208086	0.292168		0.308438	0.480747	0.279607	0.307577
0.164935		0.187317	0.171347									0.360336	0.222009		0.246921	0.392972	0.341495	0.652791
0.141356		0.158787	0.20667									0.350815	0.565707		0.757947	0.418314	0.220243	0.295931
0.246038		0.274013	0.338782									0.660594	0.416313		0.322946	1.14161	0.38701	0.348715
0.154924		0.157931	0.156763									0.273709	0.379461		0.36794	0.468044	0.707789	0.361309
0.153935		0.263511	0.321349									0.274562	0.446043		0.438623	0.468613	0.388708	0.546263
0.147014		0.243605	0.165971									0.467609	0.541663		0.332778	0.439433	0.359748	0.535035
0.144263		0.172846	0.189137									0.675962	0.379117		0.319477	0.326644	0.349965	0.510289
0.222765		0.37598	0.15772									0.29511	0.413611		1.34691		0.306466	0.398119
0.184298		0.157846	0.190519									0.233644	0.583063		0.879883		0.464431	0.338198
0.293545		0.177969	0.177301									0.649367	0.252177		0.837854		0.359636	0.31332
0.187363		0.141744	0.624642									0.275443	0.398997		0.402376		0.283209	0.397855
0.209417		0.163941	0.162518									0.291015	0.431621		0.27546		0.762243	0.299551
0.593087		0.26657	0.202889									0.242484	0.351693		0.530038		0.3617	0.798225
0.342595		0.14349	0.261565									0.309942	0.661381		0.530787		0.338194	0.930318
0.419186		0.162863	0.158359									0.340705	0.412831		0.548618		0.371981	0.574482
0.303393		0.145928	0.76221									0.586863	0.252696		0.362104		0.741816	0.899925
0.268525		0.149784	0.164777									0.520905	0.235796		0.249485		0.766162	0.467742
0.363576		0.164696	0.16735									0.288845	0.326573		0.702646		0.318469	0.3953
0.411076		0.196053	0.30543									0.268354	0.433812		0.396943		0.287588	0.432994
0.556928		0.175961	0.165598									0.230481	0.430245		0.784209		0.503075	0.471554
0.29496		0.222826	0.219529									0.326947	0.301014		0.965859		0.382635	0.464492
0.178688		0.142673	0.265602									0.269284	0.465554		0.486218		0.463466	0.335562
0.15354		0.15471	0.167211									0.245605	0.553527		0.367821		0.312179	0.38715
0.246917		0.151573	0.224317									0.220904	0.457243		0.267698		0.364099	0.273355
0.313354		0.210209	0.160043									0.289724	0.422331		0.345538		0.355608	0.439182
0.167888		0.187995	0.148764									0.23135	0.491116		0.498558		0.237581	0.464784
0.264228		0.148098	0.146806									0.216131	0.429331				0.30697	0.409309
0.287124		0.282402	0.205698									0.290087	0.500356				0.378518	0.260557
0.172146		0.26392	0.158453									0.303005	0.303192				0.34995	0.317513
0.179443		0.227166	0.148085									0.328976	0.388834				0.358308	0.276235
0.383569		0.157118	0.151027									0.262515	0.56893				0.562267	0.323165
0.149353		0.150246	0.186679									0.258582	0.388551				0.572729	0.323038
0.25165		0.430931	0.215413									0.290163	0.248087				0.290138	0.328117
0.309268		0.178255	0.175189									0.220431	0.562231				0.297947	0.344833
0.31956		0.162498	0.251857									0.317862	0.266258				0.268183	0.453841
0.283893		0.148038	0.232341									0.306839	0.416553				0.495001	0.368173
0.317759		0.154819	0.154727									0.300781	0.351321				0.344513	0.341114
0.285538		0.170598	0.229519									0.340301	0.486136				0.255487	0.308316
0.159765		0.188315	0.177648									0.42228	0.298373				0.59833	0.368829
0.681685		0.189145	0.347981									0.218057	0.410036				0.45647	0.37601
0.459297		0.157112	0.553833									0.354396	0.34916				0.507026	0.292085
0.307598		0.142357	0.283339									0.21915	0.294037				0.512334	0.292524
0.333754		0.374406	0.30414									0.408266	0.307974				0.388524	0.29246
0.492033		0.230283	0.142511									0.212511	0.262606				0.249887	0.31992
0.261884		0.312382	0.181237									0.586695	0.414563				0.312344	0.314768
0.648877		0.158535	0.143539									0.281539	0.348334				0.421719	0.505871
0.504995		0.483257	0.223725									0.355512	0.327288				0.291367	0.273178
0.527427		0.190597	0.148415									0.250329	0.353453				0.308287	0.335244
0.211669		0.284355	0.152857									0.628291	0.276175				0.526094	0.326053
0.194039		0.417572	0.185708									0.346603	0.461045				0.863273	0.273441
0.371112		0.282723	0.156474									0.549229	0.295478				0.594995	0.266153
0.239701		0.164126	0.203985									0.255398	0.239822				0.38301	0.357216
0.190088		0.323722	0.148511									0.223901	0.332967				0.560826	0.498329
0.180811		0.333197	0.167428									0.288103	0.355178				0.366318	0.294575
0.145431		0.190757	0.263799									0.293775	0.240413				0.224631	0.293962
0.287064		0.243898	0.211869									0.288537	0.360583				0.440604	0.292954
0.232356		0.267669	0.580733									0.487012	0.240355				0.282078	0.4294
0.143734		0.16464	0.23844									0.429653	0.299076				0.437418	0.404018
0.395714		0.160596	0.198473									0.304053	0.354901				0.281474	0.370272
0.271181		0.38386	0.213593									0.253862	0.532946				0.760898	0.371372
0.218025		0.194722	0.226982									0.303837	0.321414				0.479317	0.417356
0.19559		0.147443	0.223658									0.423999	0.497677				0.569651	0.432671
0.275954		0.210955	0.147881									0.332327	0.331751				0.439197	0.406532
0.634696		0.310043	0.150061									0.32214	0.253812				0.420813	0.278463
0.144907		0.190247	0.346963									0.278625	0.292789				0.879669	0.344464
0.287356		0.171465	0.182655									0.493756	0.20981				0.310657	0.346255
0.193258		0.16105	0.19913									0.4906	0.226932				0.444956	1.02464
0.411738		0.21607	0.301245									0.365096	0.233809				0.460714	0.378938
0.298321		0.377216	0.234883									0.278071	0.236987				0.399541	0.335011
0.651887		0.244624	0.244197									0.350971	0.221424				0.417322	0.384139
0.235464		0.316742	0.164526									0.360147	0.301238				0.402248	0.315603
0.35736		0.244121	0.341897									0.285481	0.25919				0.278903	0.377752
0.541535		0.312737	0.164625									0.490631	0.363099				0.325323	0.302961
0.173553		0.179333	0.196824									0.324787	0.268571				0.381906	0.471005
0.221658		0.163804	0.184616									0.251345	0.256571				0.306567	0.380386
0.307259		0.156693	0.17737									0.301465	0.268362				0.241231	0.294058
0.1468		0.377065	0.211926									0.888795	0.257752				0.351328	0.355889
0.168463		0.247892	0.187202									0.250014	0.254583				0.24962	0.34004
0.285249		0.155244	0.174712									0.292958	0.232346				0.52201	0.353735
0.171542		0.164983	0.200582									0.637542	0.240472				0.40217	0.284222
0.178933		0.171969	0.159262									0.34323	0.333484				0.301409	0.289595
0.176016		0.163552	0.334193									0.663935	0.384854				0.437979	0.35507
0.17976		0.159655	0.292449									0.469726	0.465426				0.250086	0.338352
0.184166		0.278217	0.297494									0.486978	0.455932				0.705133	0.269948
0.30632		0.174935	0.369403									0.310358	0.297259				0.314357	0.306253
0.447121		0.23547	0.250407									0.340681	0.291025				0.361079	0.499941
0.2531		0.234854	0.397377									0.447629	0.351609				0.537876	0.25694
0.145444		0.256788	0.229952									0.29935	0.253371				0.468466	0.692616
0.156851		0.155659	0.187886									0.364967	0.235694				0.441209	0.340976
0.177013		0.154496	0.172936									0.313705	0.590015				0.489157	0.281447
0.204969		0.237182	0.251242									0.466754	0.200395				0.54303	0.398181
0.394848		0.19949	0.30389									0.34616	0.229574				0.327776	0.409431
0.461883		0.297557	0.207687									0.34189	0.396593				0.362509	0.353778
0.455432		0.212874	0.237652									0.307884	0.61371				0.327592	0.329506
0.214413		0.143399	0.214489									0.278329	0.457547				0.720974	0.257046
0.162664		0.250303	0.170605									0.44283	0.307511				0.44344	0.286683
0.147055		0.386598	0.338583									0.244652	0.376464				0.37898	0.368848
0.552863		0.173608	0.189523									0.233957	0.271297				0.543324	0.625343
0.226289		0.316976	0.295759									0.324897	0.208308				0.7382	0.323087
0.425206		0.16727	0.15738									0.259216	0.310439				0.377915	0.395587
0.281386		0.155366	0.251562									0.433294	0.352141				0.448763	0.299503
0.25964		0.171446	0.42807									0.283687	0.485526				0.397443	0.47199
0.36267		0.207059	0.422646									0.301383	0.301727				0.40346	0.394842
0.619676		0.245429	0.187513									0.38162	0.222672				0.296268	0.530105
0.342521		0.157783	0.345819									0.281739	0.234386				0.349355	0.296347
0.26667		0.248146	0.195764									0.269328	0.508045				0.728507	1.42931
0.159627		0.264095	0.195587									0.328752	0.299695				0.523215	0.432914
0.17663		0.169573	0.187289									0.283247	0.239452				0.250202	0.373704
0.460345		0.204248	0.181841									0.244447	0.356942				0.437411	0.676659
0.226304		0.148209	0.259168									0.242863	0.353267				0.312263	0.425346
0.490974		0.333438	0.15904									0.2906	0.246193				0.52836	0.393849
0.307413		0.1425	0.317674									0.235159	0.396421				0.316803	0.423413
0.210795		0.204861	0.855203									0.281627	0.326783				0.531454	0.411985
0.160415		0.141601	0.943362									0.428131	0.255935				0.318442	0.43936
0.187433		0.502831	0.369958									0.302883	0.333334				0.404041	0.272178
0.241627		0.204969	0.221719									0.237624	0.368512				0.393582	0.322127
0.409225		0.14213	0.15726									0.215372	0.403602				0.356665	0.570268
0.193888		0.252117	0.424525									0.397351	0.37416				0.450775	0.285068
0.250947		0.204216	0.356211									0.217621	0.208755				0.439677	0.491447
0.402948		0.447115	0.159094									0.257459	0.2438				0.341685	0.464944
0.272005		0.140889	0.196335									0.251904	0.216901				0.410816	0.353831
0.170812		0.223313	0.167503									0.240266	0.212294				0.706317	0.378332
0.644202		0.327293	0.261825									0.287479	0.245479				0.340251	0.370606
0.343883		0.235201	0.227299									0.241909	0.216175				0.226146	0.411496
0.381446		0.200927	0.27243									0.259505	0.215654				0.395109	0.437639
0.170958		0.168475	0.160395									0.345339	0.387866				0.735008	0.370252
0.176453		0.200789	0.183697									0.246075	0.399506				0.849779	0.540336
0.265872		0.198247	0.162665									0.230969	0.474542				0.260549	0.570944
0.205978		0.352042	0.27477									0.241466	0.544885				0.674562	0.475478
0.173		0.209324	0.179625									0.253257	0.226228				0.302152	0.29162
0.186803		0.153659	0.19517									0.40015	0.347327				0.309074	0.678836
0.178907		0.140975	0.16587									0.227165	0.28784				0.57215	0.390912
0.372291		0.143125	0.391683									0.222948	0.310051				0.405428	0.37516
0.514499		0.411502	0.247879									0.260455	0.675396				0.416618	0.412312
0.233446		0.169875	0.1959									0.211225	0.362081				0.455495	0.365738
0.179009		0.228388	0.160111									0.242732	0.341987				0.794305	0.323499
0.401668		0.607969	0.15909									0.235322	0.358123				0.446646	0.344916
0.604118		0.162456	0.140679									0.343849	0.224723				0.27228	0.477977
0.158647		0.286603	0.148418									0.32889	1.0074				0.704802	0.412336
0.424876		0.165375	0.188442									0.4155	0.319203				0.265096	0.393227
0.17356		0.176936	0.153393									0.250407	0.410897				0.270835	0.332434
0.45966		0.233316	0.15075									0.380859	0.248762				0.311982	0.291541
0.163286		0.296297	0.148613									0.237671	0.455508				0.263698	0.334851
0.319105		0.187024	0.18702									0.342757	0.2904				0.306906	0.388693
0.376305		0.17155	0.148963									0.265412	0.258287				0.4073	0.473079
0.351552		0.162813	0.156483									0.220997	0.313198				0.314377	0.488125
0.16436		0.38614	0.291447									0.375006	0.333076				0.53066	0.411342
0.190304		0.163399	0.236955									0.279468	0.225834				0.323925	0.612525
0.212975		0.221643	0.296725									0.308975	0.209146				0.78053	0.271242
0.144191		0.187361	0.160362									0.231539	0.408034				0.296318	0.371156
0.351534		0.261574	0.222804									0.472474	0.355747				0.791888	0.299159
0.347762		0.229552	0.255356									0.229116	0.229171				0.249334	0.616403
0.276299		0.239053	0.311247									0.21222	0.200555				0.536932	0.457976
0.151412		0.162867	0.204762									0.367694	0.364299				0.279473	0.416663
0.182651		0.216349	0.155422									0.212295	0.460936				0.287163	0.359081
0.155289		0.200307	0.151913									0.250683	0.427231				0.283274	0.386754
0.194141		0.202576	0.170749									0.265819	0.392461				0.415985	0.295049
0.156069		0.191775	0.24165									0.262768	0.388156				0.412379	0.362667
0.847222		0.19543	0.157413									0.314662	0.425098				0.312584	0.282759
0.43808		0.161162	0.210212									0.356824	0.298014				0.368884	0.273562
0.342732			0.14662									0.551139	0.548378				0.329197	0.266258
0.569733			0.231175									0.434587	0.225915				0.771145	0.249693
0.180978			0.164707									0.250711	0.297435				0.442946	0.434771
0.181417			0.152904									0.381803	0.271383				0.780989	0.361442
0.546351			0.149963									0.301797	0.496099				0.522177	0.362758
0.330861			0.197472									0.364031	0.233407				0.354705	0.314603
0.168011			0.171622									0.291816	0.220083				0.267715	0.965335
0.258411			0.3102									0.246777	0.504797				0.343142	0.352503
0.370217			0.189194									0.79641	0.758272				0.286927	0.595876
0.181888			0.195705									0.35222	0.282972				0.658722	0.692995
0.177157			0.156139									0.300306	0.230391				0.307854	0.319702
0.189229			0.201098									0.238531	0.627256				0.412983	0.529973
0.136883			0.318483									0.320277	0.222607				0.436778	1.2717
0.190422			0.199465									0.241396	0.333174				0.295223	0.297671
0.66468			0.208912										0.226777				0.480117	0.382046
0.191177			0.229399										0.272612				0.3103	0.439604
0.264449			0.178419										0.222273				0.306816	0.484515
0.604244			0.219607										0.271288				0.34869	0.490817
0.277211			0.194515										0.220045				0.815237	1.07328
0.522656			0.262642										0.314114				0.452853	0.581768
0.225126			0.158271										0.219467				0.594893	0.288289
0.624208			0.173607										0.241419				0.396487	0.44485
0.192673			0.244378										0.241756				0.326741	0.457789
0.412389			0.230402										0.309542				0.355445	0.526558
0.233564			0.158025										0.206229				0.243718	0.580321
0.236424			0.28314										0.220605				0.319025	0.433758
0.23413			0.168265										0.208636				0.467343	0.409641
0.291052			0.218965										0.217724				0.303685	0.398726
0.214871			0.17635										0.222115				0.246403	0.543342
0.278461			0.170071										0.390236				0.451325	0.717995
0.661888			0.168392										0.230442				0.384655	0.360175
0.336145			0.344781										0.277823				0.365787	0.445163
0.450908			0.366344										0.35936				0.441372	0.452197
0.302723			0.28261										0.369493				0.545743	0.295377
0.242906			0.337687										0.476426				0.318938	0.29869
0.442507			0.159453										0.231871				0.305912	0.34281
0.534036			0.186285										0.226551				0.268484	0.430456
0.182636			0.160291										0.737397				0.391156	0.320103
0.422699			0.159318										0.223262				0.506747	0.408847
0.362896			0.145871										0.261105				0.292211	0.387697
0.218844			0.183162										0.241255				0.310518	0.442685
0.70291			0.185471										0.48972				0.469828	0.318798
0.287192			0.152125										0.223098				0.674156	1.15311
0.365408			0.151755										0.205558				0.407784	0.618131
0.265661			0.148385										0.262395				0.237648	0.311712
0.301902			0.148369										0.292926				0.564457	0.401192
0.326115			0.150331										0.204276				0.250089	0.225346
0.19049			0.253977										0.243945				0.229987	0.29315
0.336857			0.361297										0.464856				0.254857	1.28311
0.233217			0.162364										0.233845				0.344068	0.41689
0.27619			0.185251										0.23894				0.553008	0.463596
0.537311			0.343788										0.21806				0.532511	0.475392
0.721802			0.160836										0.50217				0.359513	0.33251
0.404703			0.160339										0.258733				0.530093	0.348956
0.628211			0.22663										0.313515				0.352096	0.75934
0.256362			0.201315										0.278703				0.307287	0.350493
0.452415			0.202626										0.328337				0.651376	0.262909
0.208529			0.23657										0.392548				0.435828	0.254535
			0.176302										0.343955				0.397554	0.415528
			0.146521										0.583909				0.3086	0.7806
			0.225305										0.213861				0.468745	0.319396
			0.329144										0.25387				0.476513	0.532459
			0.160811										0.290034				0.237687	0.726445
			0.146797										0.231814				0.881037	0.768196
			0.146376										0.440146				0.364792	0.427643
			0.158935										0.352881				0.38057	0.376127
			0.26796										0.634885				0.289888	0.819311
			0.213114										0.387612				0.754959	0.45847
			0.166176										0.455388				0.293155	0.328263
			0.161535										0.403001				0.300337	0.26339
			0.247118										0.284551				0.334755	0.346897
			0.405198										0.410536				0.436592	0.284985
			0.264598										0.295728				0.262658	0.219581
			0.171204										0.242298				0.543045	0.413187
			0.172617										0.230091				0.443875	0.272602
			0.434402										0.474935				0.288692	0.391456
			0.434781										0.255735				0.295493	0.383989
			0.14847										0.257989				0.275383	0.311406
			0.154562										0.249674				0.447645	0.483032
			0.200497										0.27295				0.518547	0.349884
			0.179086										0.271817				0.311267	0.29039
			0.231664										0.287318				0.345431	0.308602
			0.279256										0.249332				0.452561	0.40744
			0.162092										0.265306				0.335226	0.656683
			0.159814										0.324091				0.489607	0.271857
			0.203128										0.236309				0.385349	0.243603
			0.154854										0.423274				0.558877	0.532615
			0.207174										0.296908				0.334478	0.293235
			0.211182										0.317099				0.304982	0.327855
			0.190255										0.247998				0.308031	0.494181
			0.168295										0.393602				0.393493	0.297329
			0.163263										0.378587				0.245672	0.326883
			0.196619										0.296228				0.260468	0.289201
			0.380171										0.307888				0.32072	0.333601
			0.182882										0.370854				0.324036	0.329775
			0.305941										0.300208				0.320645	0.597974
			0.168429										0.213837				1.05802	0.43328
			0.159599										0.222425				0.41927	0.523333
			0.225388										0.221462				0.393482	0.457215
			0.172785										0.265866				0.665024	0.554178
			0.216876										0.299308				0.359258	0.375007
			0.178022										0.391198				0.396794	0.737493
			0.456575										0.288979				0.687634	0.509638
			0.169904										0.269779				0.470144	0.547356
			0.169483										0.346093				0.299867	0.297309
			0.232275										0.221483				0.504862	0.315921
			0.274851										0.256455				0.379005	0.510002
			0.202157										0.286053				0.491137	0.724786
			0.194862										0.227334				0.483567	0.559971
			0.203958										0.305118				0.812989	0.887891
			0.324901										0.303127				0.570759	0.331173
			0.175467										0.262308				0.456754	0.667885
			0.226705										0.256728				0.524263	0.351371
			0.167061										0.272048				0.54799	0.327655
			0.192567										0.241128				0.975408	1.03113
			0.267738										0.299241				0.892796	0.447325
			0.18302										0.23257				0.767018	0.527642
													0.364591				0.554138	0.49653
													0.416125				0.644848	0.621706
													0.213896				0.331276	0.490488
													0.398498				0.503259	0.787518
													0.404802				0.537593	0.316628
													0.217821				0.370068	0.355649
													0.267736				0.536182	0.428134
													0.25523				0.316831	0.358643
													0.229551				0.445668	0.365413
													0.379686				0.632979	0.364897
													0.211913				0.310885	0.600369
													0.36921				0.656096	0.640017
													0.30685				0.390641	0.474397
													0.434576				0.377792	0.466182
													0.232609				0.334253	0.447079
													0.259169				0.420195	0.355344
													0.36417				0.858805	0.261189
													0.35794				0.363134	0.584159
													0.331759				0.408323	0.390993
													0.214773				0.467077	0.497099
													0.455235				0.32292	0.376963
													0.237523				0.535152	0.560982
													0.518166				0.379014	0.328938
													0.538792				0.381498	0.563703
													0.22924				0.468818	0.320208
													0.449613				0.424315	0.399918
													0.224626				0.666017	0.260524
													0.268609				0.309979	0.310809
													0.468412				0.448138	0.292105
													0.326204				0.351267	0.333201
													0.432398				0.348834	0.315181
													0.319503				0.347635	0.280325
													0.389215				0.389844	0.358414
													0.274782				0.322548	0.390051
													0.314959				0.431914	0.315822
													0.301551				0.542311	0.474791
													0.208132				0.411727	0.2359
													0.429488				0.600589	0.300075
													0.214232				0.365607	0.479243
													0.516474				0.490977	0.340168
													0.230626				0.300907	0.381426
													0.302067				0.52529	0.364951
													0.290176				0.316237	0.609815
													0.433588				0.308004	0.450939
													0.251111				0.35787	0.286595
													0.348656				0.693532	0.467025
													0.24861				0.385914	0.362167
													0.22225				0.311178	0.309591
													0.547981				0.654823	0.351281
													0.549925				0.56842	0.362352
													0.268167				0.34621	0.50156
													0.498167				0.311052	0.404604
													0.37556				0.355734	0.341592
													0.313524				0.332933	1.00775
													0.376501				0.549011	0.457582
													0.370417				0.588777	0.330989
													0.324965				0.523197	0.325839
													0.600073				0.276476	0.319655
													0.365983				0.403076	0.266773
													0.358721				0.468755	0.293462
													0.223453				0.555523	0.389941
													0.390332				0.245763	0.282489
													0.284592				0.342106	0.35574
													0.432134				0.358246	0.480048
													0.292004				0.379622	0.330207
													0.400675				0.420611	0.259647
													0.387196				0.261076	0.610678
													0.432467				0.406322	0.417992
													0.269544				0.781052	0.287737
													0.256165				0.297339	0.267261
													0.258896				0.284297	0.538255
													0.252531				0.380491	0.323085
													0.348018				0.273333	0.309818
													0.223944				0.387148	0.280558
													0.283914				0.321148	0.378895
													0.221761				0.491773	0.286595
													0.306694				0.27505	0.343247
													0.414871				0.668152	0.32267
													0.217671				0.383633	0.253613
													0.287422				0.535812	0.826412
													0.277388				0.362808	0.394896
													0.285972				0.460188	0.248265
													0.308209				0.469748	0.308899
													0.720441				0.399557	0.484979
													0.274415				0.419394	0.491722
													0.321958				0.382222	0.244271
													0.425645				0.505785	1.17939
													0.785766				0.442138	0.354251
													0.328837				0.376965	0.587061
													0.358703				0.361385	0.490334
													0.392107				0.383064	0.638139
													0.256192				0.547024	0.394905
													0.458804				0.323108	0.385919
													0.363595				0.669032	0.780154
													0.214547				0.371074	0.236066
													0.209365				0.351951	0.328376
													0.240817				0.381704	0.547545
													0.208631				0.347242	0.368194
													0.249419				0.79831	0.306033
													0.282199				0.378195	0.312383
													0.269255				0.365119	0.487863
													0.389293				0.570907	0.373528
													0.510852				0.762785	0.443652
													0.232003				0.865202	0.466005
													0.267661				0.761847	0.352011
													0.323011				0.610139	0.959302
													0.27178				0.390224	0.267615
													0.387916				0.358311	0.576412
													0.22165				0.300782	0.548891
													0.24862				1.04241	0.472416
													0.251178				0.376146	0.350253
													0.264133				0.280695	0.504642
													0.275597				0.318899	0.739125
													0.265886				0.424513	0.301799
													0.33326				0.529177	0.342985
													0.434848				1.0448	0.346122
													0.833432				0.52854	0.506351
													0.357617				0.354412	0.406793
													0.226686				0.398077	0.362862
													0.230537				0.525721	0.62024
													0.264338				0.427601	0.453394
													0.259084				0.495769	0.363948
													0.327877				0.339654	0.475486
													0.270868				0.374927	0.378643
													0.237262				0.407976	0.291905
													0.244536				0.535088	0.388303
													0.330244				0.450361	0.490113
													0.313941				0.401092	0.3538
													0.362882				0.697035	0.354164
													0.434273				0.97783	0.496637
													0.261413				0.70604	0.435392
													0.310205				0.853463	0.31653
													0.2855				0.407912	0.477326
													0.400828				0.577855	0.392778
													0.258779				0.455448	0.382313
													0.275239				0.342552	0.260719
													0.421557				0.816518	0.364736
													0.351396				0.333377	0.422985
													0.39785				0.531991	0.340515
													0.230449				0.632909	0.687906
													0.332209				0.618629	1.48016
													0.470164				0.401782	0.246377
													0.265455				0.322221	0.753061
													0.218859				1.15624	0.412295
													0.266582				0.306098	0.348391
													0.232394				0.259532	0.335938
													0.227088				0.357968	0.279123
													0.274865				0.575324	0.356909
													0.244012				0.930734	0.263714
													0.323172				0.461541	0.274115
													0.556714				0.666156	0.510867
													0.657069				0.305394	1.08112
													0.259661				0.666428	0.583742
													0.276121				0.307085	0.424074
													0.623278				0.424151	0.880304
													0.50699				0.438042	0.593513
													0.65402				0.364141	0.285398
													0.295343				0.7583	0.483927
													0.351871				0.553739	1.1041
													0.327217				0.903669	0.453806
													0.291224				0.403576	0.271303
													0.213864				0.38983	0.251552
													0.563283				0.476374	0.274746
													0.449318				0.319357	0.374192
													0.374945				0.423543	0.302228
													0.344989				0.316918	0.239719
													0.383694				0.415953	0.560251
													0.339085				0.911024	0.603911
													0.272029				0.288693	0.78733
													0.244922				0.500406	0.52044
													0.23822				0.794489	0.577954
													0.310387				0.519896	0.940027
													0.366208				0.859444	0.314221
													0.30141				0.363399	0.642218
													0.276989				0.78492	0.363937
													0.320397				0.445788	0.834183
													0.251907				0.907054	0.348173
													0.289074				0.806115	0.470292
													0.314731				0.466362	0.744122
													0.374806				0.573918	0.509493
													0.5476				1.06049	0.515783
													0.246002				0.346002	0.326846
													0.267281				0.547864	0.304999
													0.317453				0.321881	0.432976
													0.542336				0.429499	0.249305
													0.332393				0.604647	0.22659
													0.352652				0.427311	0.249486
													0.210065				0.690288	0.408094
													0.286475				0.726875	0.364345
													0.276443				0.272342	0.363298
													0.361693				0.543679	0.777541
													0.339384				0.665225	0.461317
													0.790069				0.541328	0.313829
													0.360848				0.317173	0.350523
													0.402327				0.456692	0.378662
													0.373747				0.440944	0.375827
													0.29598				0.500957	0.426957
													0.293509				0.381437	0.485512
													0.306154				0.52335	0.350505
													0.367663				0.512151	0.371883
													0.496369				0.448482	0.332474
													0.254196				0.612127	0.40362
													0.302939				0.271908	0.288294
													0.260512				0.540158	0.350538
													0.223927				0.366834	0.374113
													0.589706				0.315991	0.390429
													0.287107				0.382236	0.347257
													0.221879				0.604387	0.358835
													0.26055				0.372941	0.464298
													0.215371				0.412404	0.305746
													0.355573				0.566996	0.409906
													0.23042				0.409645	0.394499
													0.816616				0.589479	0.294131
													0.368092				0.519968	0.484296
													0.205067				0.408006	0.541712
													0.258974				0.450158	0.632373
													0.22366				0.388602	0.364028
													0.236659				0.299264	0.476496
													0.344834				0.561764	0.30735
													0.260025				0.618075	0.60032
													0.296603				0.350628	0.529954
													0.245006				0.521341	0.580629
													0.29459				0.349017	0.321355
													0.230212				0.410239	0.44434
													0.255916				0.26343	0.324356
													0.275822				1.40714
													0.3628				0.400928
													0.730149				0.364541
													0.474332				0.525614
													0.24311				0.263117
													0.272329				0.271353
													0.238778				0.472767
													0.329648				0.407532
													0.262186				0.371355
													0.241577				0.269345
													0.258965				0.347963
													0.348117				0.358282
													0.253486				0.418388
													0.291866				0.409775
													0.483446				0.337765
													0.239033				0.321753
													0.312351				0.421534
																	0.32741
																	0.593533
																	0.534999
																	0.43873
																	0.339772
																	0.349742
																	0.549541
																	0.422727
																	0.483564
																	0.227689
																	0.250756
																	0.775684
																	0.422722
																	0.359502
																	0.372308
																	0.482813
																	0.697426
																	0.385252
																	0.253125
																	0.257115
																	0.261775
																	0.344528
																	0.301928
																	0.370055
																	0.41335
																	0.45549
																	0.343984
																	0.352989
																	0.292026
																	0.374521
																	0.958783
																	0.459391
																	0.346687
																	0.765165
																	0.383639
																	0.476455
																	0.268618
																	0.363394
																	0.304644
																	0.266193
																	0.382439
																	0.594909
																	0.322767
																	0.477185
																	0.269582
																	0.306949
																	0.30461
																	0.405362
