# Supplementary material for: Fructose and glucose from sugary drinks enhance colorectal cancer metastasis via SORD
Source: Nat Metab. 2025 Sep 19;7(10):2018–32. doi: 10.1038/s42255-025-01368-w (PMC12552132; doi:10.1038/s42255-025-01368-w)
Supplement: Supplementary file 11 — Statistical source data. [file 42255_2025_1368_MOESM11_ESM.xlsx]

## Sheet: Ext_Fig.6a
DLD1													DLD1
													Ordinary one-way ANOVA
NAD+				NADH				NAD+/NADH					Number of families	1
KO NC	KO a-KB	KO NAM		KO NC	KO a-KB	KO NAM		KO NC	KO a-KB	KO NAM			Number of comparisons per family	3
1088	916	1182		4888	2844.5	3291.5		0.223	0.322	0.359			Alpha	0.05
1107	1141	1222		4771	2776	3011		0.232	0.411	0.406
1081	1089	986		4842.5	2727	3156		0.223	0.399	0.312			Tukey's multiple comparisons test	Mean Diff.	95.00% CI of diff.	Below threshold?	Summary	Adjusted P Value
													KO NC vs. KO a-KB	-0.1513	-0.2491 to -0.05357	Yes	**	0.0075	A-B
													KO NC vs. KO NAM	-0.133	-0.2308 to -0.03524	Yes	*	0.0138	A-C
HCT116													KO a-KB vs. KO NAM	0.01833	-0.07943 to 0.1161	No	ns	0.8377	B-C
NAD+				NADH				NAD+/NADH					Test details	Mean 1	Mean 2	Mean Diff.	SE of diff.	n1	n2	q	DF
KO NC	KO a-KB	KO NAM		KO NC	KO a-KB	KO NAM		KO NC	KO a-KB	KO NAM			KO NC vs. KO a-KB	0.226	0.3773	-0.1513	0.03186	3	3	6.717	6
23656	26661	50299		8634.5	4985.5	7333.5		2.74	5.348	6.859			KO NC vs. KO NAM	0.226	0.359	-0.133	0.03186	3	3	5.903	6
24457	28026	52738		9708.5	5156	7709.5		2.519	5.436	6.841			KO a-KB vs. KO NAM	0.3773	0.359	0.01833	0.03186	3	3	0.8137	6
28439	30491	56578		9583	5208.5	9181.5		2.968	5.854	6.162
													HCT116
													Ordinary one-way ANOVA
													Number of families	1
													Number of comparisons per family	3
													Alpha	0.05
													Tukey's multiple comparisons test	Mean Diff.	95.00% CI of diff.	Below threshold?	Summary	Adjusted P Value
													KO NC vs. KO a-KB	-2.804	-3.571 to -2.036	Yes	****	<0.0001	A-B
													KO NC vs. KO NAM	-3.878	-4.646 to -3.111	Yes	****	<0.0001	A-C
													KO a-KB vs. KO NAM	-1.075	-1.842 to -0.3075	Yes	*	0.0121	B-C
													Test details	Mean 1	Mean 2	Mean Diff.	SE of diff.	n1	n2	q	DF
													KO NC vs. KO a-KB	2.742	5.546	-2.804	0.25	3	3	15.86	6
													KO NC vs. KO NAM	2.742	6.621	-3.878	0.25	3	3	21.94	6
													KO a-KB vs. KO NAM	5.546	6.621	-1.075	0.25	3	3	6.078	6

## Sheet: Ext_Fig.6b
DLD1														DLD1
														Unpaired t test
NAD+			NADH				NAD+/NADH ratio				NAD+/NADH ratio (normalized)			P value	<0.0001
SORD KO			SORD KO			SORD KO				SORD KO				P value summary	****
Vec	LbNOX		Vec	LbNOX		Vec	LbNOX			Vec	LbNOX			Significantly different (P < 0.05)?	Yes
3511350	3792180		465039	100455		7.55066	37.75			0.947287	4.73603			One- or two-tailed P value?	Two-tailed
3283031	3699856		475464	79050		6.9049	46.804			0.866272	5.87192			t, df	t=12.04, df=10
3412867	4168457		437029	100425		7.80925	41.5082			0.979729	5.20751
3698929	3613463		451638	65460		8.19003	55.2011			1.0275	6.92539			How big is the difference?
3441974	4051905		422436	79218		8.14792	51.1488			1.02222	6.417			Mean of column A	1
3948418	4095986		428143	111606		9.22219	36.7004			1.15699	4.60434			Mean of column B	5.627
														Difference between means (B - A) ± SEM	4.627 ± 0.3844
HCT116														95% confidence interval	3.771 to 5.483
														R squared (eta squared)	0.9354
NAD+			NADH				NAD+/NADH ratio				NAD+/NADH ratio (normalized)
SORD KO			SORD KO			SORD KO				SORD KO				F test to compare variances
Vec	LbNOX		Vec	LbNOX		Vec	LbNOX			Vec	LbNOX			F, DFn, Dfd	93.37, 5, 5
7.27649e+06	1.02153e+07		2.27183e+06	1.39599e+06		3.20292	7.31759			0.766582	1.75138			P value	0.0001
4.72806e+06	7.69395e+06		660549	871100		7.15778	8.83246			1.71314	2.11395			P value summary	***
6.97048e+06	7.82297e+06		1.74632e+06	1.72139e+06		3.99153	4.54456			0.955327	1.08769			Significantly different (P < 0.05)?	Yes
5.41485e+06	6.48975e+06		1.74031e+06	1.54682e+06		3.11143	4.19553			0.744685	1.00415
5.78426e+06	1.02064e+07		1.49988e+06	1.3088e+06		3.85649	7.79828			0.923008	1.86643			Data analyzed
6.69088e+06	1.05338e+07		1.78475e+06	1.78652e+06		3.74892	5.89629			0.897262	1.41121			Sample size, column A	6
														Sample size, column B	6
														HCT116
														Unpaired t test
														P value	0.0436
														P value summary	*
														Significantly different (P < 0.05)?	Yes
														One- or two-tailed P value?	Two-tailed
														t, df	t=2.309, df=10
														How big is the difference?
														Mean of column A	1
														Mean of column B	1.539
														Difference between means (B - A) ± SEM	0.5391 ± 0.2335
														95% confidence interval	0.01887 to 1.059
														R squared (eta squared)	0.3477
														F test to compare variances
														F, DFn, Dfd	1.529, 5, 5
														P value	0.6525
														P value summary	ns
														Significantly different (P < 0.05)?	No
														Data analyzed
														Sample size, column A	6
														Sample size, column B	6

## Sheet: Ext_Fig.6c
DLD1						DLD1
Vec	LbNOX	Vec	LbNOX			Ordinary one-way ANOVA
0.969397	1.67381	0.009017	0.363328			Number of families	1
1.11848	1.57577	0.003897	0.385352			Number of comparisons per family	6
0.912123	2.09058	0.00603	0.473236			Alpha	0.05
HCT116						Tukey's multiple comparisons test	Mean Diff.	95.00% CI of diff.	Below threshold?	Summary	Adjusted P Value
Vec	LbNOX	Vec	LbNOX			Vec vs. LbNOX	-0.7801	-1.171 to -0.3890	Yes	***	0.001	A-B
1.00713	1.195	0.321532	0.955851			Vec vs. Vec	0.9937	0.6027 to 1.385	Yes	***	0.0002	A-C
1.02797	1.17179	0.349411	0.865732			Vec vs. LbNOX	0.5927	0.2017 to 0.9837	Yes	**	0.0055	A-D
0.964901	1.16552	0.373778	1.00365			LbNOX vs. Vec	1.774	1.383 to 2.165	Yes	****	<0.0001	B-C
						LbNOX vs. LbNOX	1.373	0.9817 to 1.764	Yes	****	<0.0001	B-D
RKO						Vec vs. LbNOX	-0.401	-0.7920 to -0.009966	Yes	*	0.0446	C-D
Vec	LbNOX	Vec	LbNOX
1.25065	0.764246	0.204253	1.60335			Test details	Mean 1	Mean 2	Mean Diff.	SE of diff.	n1	n2	q	DF
0.861637	0.670013	0.276956	1.11206			Vec vs. LbNOX	1	1.78	-0.7801	0.1221	3	3	9.034	8
0.887715	0.56426	0.279356	1.37061			Vec vs. Vec	1	0.006315	0.9937	0.1221	3	3	11.51	8
						Vec vs. LbNOX	1	0.4073	0.5927	0.1221	3	3	6.865	8
HCT8						LbNOX vs. Vec	1.78	0.006315	1.774	0.1221	3	3	20.54	8
Vec	LbNOX	Vec	LbNOX			LbNOX vs. LbNOX	1.78	0.4073	1.373	0.1221	3	3	15.9	8
1.02229	0.924161	0.877124	1.19369			Vec vs. LbNOX	0.006315	0.4073	-0.401	0.1221	3	3	4.644	8
0.991681	0.907033	0.847119	1.18702
0.986031	0.964574	0.892983	1.18403			HCT116
						Ordinary one-way ANOVA
						Number of families	1
						Number of comparisons per family	6
						Alpha	0.05
						Tukey's multiple comparisons test	Mean Diff.	95.00% CI of diff.	Below threshold?	Summary	Adjusted P Value
						Vec vs. LbNOX	-0.1774	-0.2857 to -0.06914	Yes	**	0.0034	A-B
						Vec vs. Vec	0.6518	0.5435 to 0.7601	Yes	****	<0.0001	A-C
						Vec vs. LbNOX	0.05825	-0.05004 to 0.1666	No	ns	0.3729	A-D
						LbNOX vs. Vec	0.8292	0.7209 to 0.9375	Yes	****	<0.0001	B-C
						LbNOX vs. LbNOX	0.2357	0.1274 to 0.3440	Yes	***	0.0005	B-D
						Vec vs. LbNOX	-0.5935	-0.7018 to -0.4852	Yes	****	<0.0001	C-D
						Test details	Mean 1	Mean 2	Mean Diff.	SE of diff.	n1	n2	q	DF
						Vec vs. LbNOX	1	1.177	-0.1774	0.03382	3	3	7.42	8
						Vec vs. Vec	1	0.3482	0.6518	0.03382	3	3	27.26	8
						Vec vs. LbNOX	1	0.9417	0.05825	0.03382	3	3	2.436	8
						LbNOX vs. Vec	1.177	0.3482	0.8292	0.03382	3	3	34.68	8
						LbNOX vs. LbNOX	1.177	0.9417	0.2357	0.03382	3	3	9.856	8
						Vec vs. LbNOX	0.3482	0.9417	-0.5935	0.03382	3	3	24.82	8
						RKO
						Ordinary one-way ANOVA
						Number of families	1
						Number of comparisons per family	6
						Alpha	0.05
						Tukey's multiple comparisons test	Mean Diff.	95.00% CI of diff.	Below threshold?	Summary	Adjusted P Value
						Vec vs. LbNOX	0.3338	-0.1181 to 0.7858	No	ns	0.162	A-B
						Vec vs. Vec	0.7465	0.2945 to 1.198	Yes	**	0.0033	A-C
						Vec vs. LbNOX	-0.362	-0.8140 to 0.08996	No	ns	0.1228	A-D
						LbNOX vs. Vec	0.4127	-0.03932 to 0.8646	No	ns	0.0741	B-C
						LbNOX vs. LbNOX	-0.6958	-1.148 to -0.2439	Yes	**	0.005	B-D
						Vec vs. LbNOX	-1.108	-1.560 to -0.6565	Yes	***	0.0002	C-D
						Test details	Mean 1	Mean 2	Mean Diff.	SE of diff.	n1	n2	q	DF
						Vec vs. LbNOX	1	0.6662	0.3338	0.1411	3	3	3.345	8
						Vec vs. Vec	1	0.2535	0.7465	0.1411	3	3	7.48	8
						Vec vs. LbNOX	1	1.362	-0.362	0.1411	3	3	3.627	8
						LbNOX vs. Vec	0.6662	0.2535	0.4127	0.1411	3	3	4.135	8
						LbNOX vs. LbNOX	0.6662	1.362	-0.6958	0.1411	3	3	6.972	8
						Vec vs. LbNOX	0.2535	1.362	-1.108	0.1411	3	3	11.11	8
						HCT8
						Ordinary one-way ANOVA
						Number of families	1
						Number of comparisons per family	6
						Alpha	0.05
						Tukey's multiple comparisons test	Mean Diff.	95.00% CI of diff.	Below threshold?	Summary	Adjusted P Value
						Vec vs. LbNOX	0.06808	0.01230 to 0.1239	Yes	*	0.0188	A-B
						Vec vs. Vec	0.1276	0.07181 to 0.1834	Yes	***	0.0004	A-C
						Vec vs. LbNOX	-0.1882	-0.2440 to -0.1325	Yes	****	<0.0001	A-D
						LbNOX vs. Vec	0.05951	0.003732 to 0.1153	Yes	*	0.037	B-C
						LbNOX vs. LbNOX	-0.2563	-0.3121 to -0.2005	Yes	****	<0.0001	B-D
						Vec vs. LbNOX	-0.3158	-0.3716 to -0.2601	Yes	****	<0.0001	C-D
						Test details	Mean 1	Mean 2	Mean Diff.	SE of diff.	n1	n2	q	DF
						Vec vs. LbNOX	1	0.9319	0.06808	0.01742	3	3	5.527	8
						Vec vs. Vec	1	0.8724	0.1276	0.01742	3	3	10.36	8
						Vec vs. LbNOX	1	1.188	-0.1882	0.01742	3	3	15.28	8
						LbNOX vs. Vec	0.9319	0.8724	0.05951	0.01742	3	3	4.832	8
						LbNOX vs. LbNOX	0.9319	1.188	-0.2563	0.01742	3	3	20.81	8
						Vec vs. LbNOX	0.8724	1.188	-0.3158	0.01742	3	3	25.64	8

## Sheet: Ext_Fig.6d
DLD1				DLD1
Veh	NAM			Unpaired t test
0.975354	1.11544			P value	0.0169
1.00082	1.26301			P value summary	*
1.02383	1.29407			Significantly different (P < 0.05)?	Yes
				One- or two-tailed P value?	Two-tailed
HCT116				t, df	t=3.943, df=4
Veh	NAM
0.776079	1.43745			How big is the difference?
1.08703	1.32639			Mean of column A	1
1.13689	1.27733			Mean of column B	1.224
				Difference between means (B - A) ± SEM	0.2242 ± 0.05685
				95% confidence interval	0.06633 to 0.3820
				R squared (eta squared)	0.7954
				F test to compare variances
				F, DFn, Dfd	15.49, 2, 2
				P value	0.1213
				P value summary	ns
				Significantly different (P < 0.05)?	No
				Data analyzed
				Sample size, column A	3
				Sample size, column B	3
				HCT116
				Unpaired t test
				P value	0.0471
				P value summary	*
				Significantly different (P < 0.05)?	Yes
				One- or two-tailed P value?	Two-tailed
				t, df	t=2.835, df=4
				How big is the difference?
				Mean of column A	1
				Mean of column B	1.347
				Difference between means (B - A) ± SEM	0.3471 ± 0.1224
				95% confidence interval	0.007173 to 0.6869
				R squared (eta squared)	0.6677
				F test to compare variances
				F, DFn, Dfd	5.680, 2, 2
				P value	0.2994
				P value summary	ns
				Significantly different (P < 0.05)?	No
				Data analyzed
				Sample size, column A	3
				Sample size, column B	3

## Sheet: Ext_Fig.6e
DLD1										DLD1
										Unpaired t test
NAD+			NADH			NAD+/NADH				P value	<0.0001
G10F10 Veh	G10F10 FK866		G10F10 Veh	G10F10 FK866		G10F10 Veh	G10F10 FK866			P value summary	****
13829	843		3243.5	366.5		4.264	2.3			Significantly different (P < 0.05)?	Yes
14694	780		3753	333		3.915	2.342			One- or two-tailed P value?	Two-tailed
14073	844		3295.5	389		4.27	2.17			t, df	t=15.86, df=6
13351	780		3434.5	333.5		3.887	2.339
										How big is the difference?
HCT116										Mean of column A	4.084
										Mean of column B	2.288
NAD+			NADH			NAD+/NADH				Difference between means (B - A) ± SEM	-1.796 ± 0.1133
G10F10 Veh	G10F10 FK866		G10F10 Veh	G10F10 FK866		G10F10 Veh	G10F10 FK866			95% confidence interval	-2.073 to -1.519
10141	5002		1740.5	1033		5.826	4.842			R squared (eta squared)	0.9767
10324	4838		1634	945.5		6.318	5.117
10412	5285		1748.5	1105		5.955	4.783			F test to compare variances
10729	5623		1759	1216.5		6.099	4.622			F, DFn, Dfd	6.861, 3, 3
										P value	0.148
										P value summary	ns
										Significantly different (P < 0.05)?	No
										Data analyzed
										Sample size, column A	4
										Sample size, column B	4
										HCT116
										Unpaired t test
										P value	0.0002
										P value summary	***
										Significantly different (P < 0.05)?	Yes
										One- or two-tailed P value?	Two-tailed
										t, df	t=8.196, df=6
										How big is the difference?
										Mean of column A	6.05
										Mean of column B	4.841
										Difference between means (B - A) ± SEM	-1.209 ± 0.1475
										95% confidence interval	-1.569 to -0.8477
										R squared (eta squared)	0.918
										F test to compare variances
										F, DFn, Dfd	1.046, 3, 3
										P value	0.9711
										P value summary	ns
										Significantly different (P < 0.05)?	No
										Data analyzed
										Sample size, column A	4
										Sample size, column B	4

## Sheet: Ext_Fig.6f
DLD1										DLD1
										Unpaired t test
NAD+			NADH			NAD+/NADH				P value	0.0045
G10F10 Veh	G10F10 Met		G10F10 Veh	G10F10 Met		G10F10 Veh	G10F10 Met			P value summary	**
81537	78664		26554.5	37645.5		3.071	2.09			Significantly different (P < 0.05)?	Yes
83742	84316		25172.5	36305		3.327	2.322			One- or two-tailed P value?	Two-tailed
81532	81666		27322	45432		2.984	1.798			t, df	t=5.770, df=4
HCT116										How big is the difference?
										Mean of column A	3.127
NAD+			NADH			NAD+/NADH				Mean of column B	2.07
G10F10 Veh	G10F10 Met		G10F10 Veh	G10F10 Met		G10F10 Veh	G10F10 Met			Difference between means (B - A) ± SEM	-1.057 ± 0.1832
21261	15985		3041.5	3031.5		6.9903	5.27297			95% confidence interval	-1.566 to -0.5486
20146	15875		2833.5	3490		7.10993	4.54871			R squared (eta squared)	0.8927
19856	16447		2635.5	3566.5		7.53405	4.61152
										F test to compare variances
										F, DFn, Dfd	2.169, 2, 2
										P value	0.6312
										P value summary	ns
										Significantly different (P < 0.05)?	No
										Data analyzed
										Sample size, column A	3
										Sample size, column B	3
										HCT116
										Unpaired t test
										P value	0.0011
										P value summary	**
										Significantly different (P < 0.05)?	Yes
										One- or two-tailed P value?	Two-tailed
										t, df	t=8.441, df=4
										How big is the difference?
										Mean of column A	7.211
										Mean of column B	4.811
										Difference between means (B - A) ± SEM	-2.400 ± 0.2843
										95% confidence interval	-3.189 to -1.611
										R squared (eta squared)	0.9468
										F test to compare variances
										F, DFn, Dfd	1.969, 2, 2
										P value	0.6736
										P value summary	ns
										Significantly different (P < 0.05)?	No
										Data analyzed
										Sample size, column A	3
										Sample size, column B	3

## Sheet: Ext_Fig.6g
DLD1				DLD1
Veh	FK866			Unpaired t test
1.01956	0.121965			P value	<0.0001
1.00609	0.118395			P value summary	****
0.97435	0.111038			Significantly different (P < 0.05)?	Yes
				One- or two-tailed P value?	Two-tailed
HCT116				t, df	t=64.06, df=4
Veh	FK866
0.974598	0.441244			How big is the difference?
0.998061	0.462601			Mean of column A	1
1.02734	0.466553			Mean of column B	0.1171
				Difference between means (B - A) ± SEM	-0.8829 ± 0.01378
				95% confidence interval	-0.9211 to -0.8446
				R squared (eta squared)	0.999
				F test to compare variances
				F, DFn, Dfd	17.36, 2, 2
				P value	0.109
				P value summary	ns
				Significantly different (P < 0.05)?	No
				Data analyzed
				Sample size, column A	3
				Sample size, column B	3
				HCT116
				Unpaired t test
				P value	<0.0001
				P value summary	****
				Significantly different (P < 0.05)?	Yes
				One- or two-tailed P value?	Two-tailed
				t, df	t=31.65, df=4
				How big is the difference?
				Mean of column A	1
				Mean of column B	0.4568
				Difference between means (B - A) ± SEM	-0.5432 ± 0.01716
				95% confidence interval	-0.5909 to -0.4955
				R squared (eta squared)	0.996
				F test to compare variances
				F, DFn, Dfd	3.767, 2, 2
				P value	0.4196
				P value summary	ns
				Significantly different (P < 0.05)?	No
				Data analyzed
				Sample size, column A	3
				Sample size, column B	3

## Sheet: Ext_Fig.6h
DLD1			HCT116				DLD1
Veh	FK866		Veh	FK866			Unpaired t test
1.01956	0.43857		0.974598	0.555798			P value	<0.0001
1.00609	0.425731		0.998061	0.5827			P value summary	****
0.97435	0.399277		1.02734	0.587679			Significantly different (P < 0.05)?	Yes
							One- or two-tailed P value?	Two-tailed
							t, df	t=32.14, df=4
							How big is the difference?
							Mean of column A	1
							Mean of column B	0.4213
							Difference between means (B - A) ± SEM	-0.5787 ± 0.01800
							95% confidence interval	-0.6287 to -0.5287
							R squared (eta squared)	0.9961
							F test to compare variances
							F, DFn, Dfd	1.335, 2, 2
							P value	0.8564
							P value summary	ns
							Significantly different (P < 0.05)?	No
							Data analyzed
							Sample size, column A	3
							Sample size, column B	3
							HCT116
							Unpaired t test
							P value	<0.0001
							P value summary	****
							Significantly different (P < 0.05)?	Yes
							One- or two-tailed P value?	Two-tailed
							t, df	t=23.53, df=4
							How big is the difference?
							Mean of column A	1
							Mean of column B	0.5757
							Difference between means (B - A) ± SEM	-0.4243 ± 0.01803
							95% confidence interval	-0.4744 to -0.3743
							R squared (eta squared)	0.9928
							F test to compare variances
							F, DFn, Dfd	2.291, 2, 2
							P value	0.6077
							P value summary	ns
							Significantly different (P < 0.05)?	No
							Data analyzed
							Sample size, column A	3
							Sample size, column B	3

## Sheet: Ext_Fig.6i
DLD1			HCT116				DLD1
Veh	FK866		Veh	FK866			Unpaired t test
0.978725	0.783861		1.08246	0.855743			P value	0.0024
0.958787	0.722413		0.973653	0.829491			P value summary	**
1.06249	0.727436		1.00906	0.954288			Significantly different (P < 0.05)?	Yes
							One- or two-tailed P value?	Two-tailed
							t, df	t=6.833, df=4
							How big is the difference?
							Mean of column A	1
							Mean of column B	0.7446
							Difference between means (B - A) ± SEM	-0.2554 ± 0.03738
							95% confidence interval	-0.3592 to -0.1516
							R squared (eta squared)	0.9211
							F test to compare variances
							F, DFn, Dfd	2.601, 2, 2
							P value	0.5554
							P value summary	ns
							Significantly different (P < 0.05)?	No
							Data analyzed
							Sample size, column A	3
							Sample size, column B	3
							HCT116
							Unpaired t test
							P value	0.0462
							P value summary	*
							Significantly different (P < 0.05)?	Yes
							One- or two-tailed P value?	Two-tailed
							t, df	t=2.855, df=4
							How big is the difference?
							Mean of column A	1.022
							Mean of column B	0.8798
							Difference between means (B - A) ± SEM	-0.1419 ± 0.04970
							95% confidence interval	-0.2799 to -0.003905
							R squared (eta squared)	0.6708
							F test to compare variances
							F, DFn, Dfd	1.406, 2, 2
							P value	0.8314
							P value summary	ns
							Significantly different (P < 0.05)?	No
							Data analyzed
							Sample size, column A	3
							Sample size, column B	3

## Sheet: Ext_Fig.6j
DLD1			HCT116				DLD1
Veh	Met		Veh	Met			Unpaired t test
0.887295	0.256126		1.01621	0.10551			P value	0.0004
1.11224	0.272358		1.01256	0.183616			P value summary	***
1.00047	0.290457		0.97123	0.209986			Significantly different (P < 0.05)?	Yes
							One- or two-tailed P value?	Two-tailed
							t, df	t=11.07, df=4
							How big is the difference?
							Mean of column A	1
							Mean of column B	0.273
							Difference between means (B - A) ± SEM	-0.7270 ± 0.06569
							95% confidence interval	-0.9094 to -0.5446
							R squared (eta squared)	0.9684
							F test to compare variances
							F, DFn, Dfd	42.89, 2, 2
							P value	0.0456
							P value summary	*
							Significantly different (P < 0.05)?	Yes
							Data analyzed
							Sample size, column A	3
							Sample size, column B	3
							HCT116
							Unpaired t test
							P value	<0.0001
							P value summary	****
							Significantly different (P < 0.05)?	Yes
							One- or two-tailed P value?	Two-tailed
							t, df	t=24.15, df=4
							How big is the difference?
							Mean of column A	1
							Mean of column B	0.1664
							Difference between means (B - A) ± SEM	-0.8336 ± 0.03453
							95% confidence interval	-0.9295 to -0.7378
							R squared (eta squared)	0.9932
							F test to compare variances
							F, DFn, Dfd	4.730, 2, 2
							P value	0.3491
							P value summary	ns
							Significantly different (P < 0.05)?	No
							Data analyzed
							Sample size, column A	3
							Sample size, column B	3

[truncated: 2 more sheets: Ext_Fig.6k, Ext_Fig.6l]
