# Supplementary material for: Fructose and glucose from sugary drinks enhance colorectal cancer metastasis via SORD
Source: Nat Metab. 2025 Sep 19;7(10):2018–32. doi: 10.1038/s42255-025-01368-w (PMC12552132; doi:10.1038/s42255-025-01368-w)
Supplement: Supplementary file 12 — Statistical source data. [file 42255_2025_1368_MOESM12_ESM.xlsx]

## Sheet: Ext_Fig.7a
HCT116
		WT1	WT2	WT3	WT4	WT5	KO1	KO2	KO3	KO4	KO5
		WT	WT	WT	WT	WT	KO	KO	KO	KO	KO
Glucose	Glucose	1.3405	0.925088	0.890851	0.912289	0.931275	1.69614	1.66591	1.20558	1.11537	1.00311
Fructose	Fructose	1.1456	0.903413	0.984801	0.881906	1.08428	1.43028	1.10193	1.04936	1.08153	0.946659
Sorbitol	Sorbitol	0.916348	0.821822	1.00936	0.93917	1.3133	5.27481	5.61389	5.67846	5.40012	5.70351
Fructose 1,6-bisphosphate	F-1,6-BP	0.591008	0.898064	1.07539	1.26147	1.17407	0.588239	0.690565	0.514179	0.611874	0.753037
Dihydroxyacetone phosphate 1	DHAP	1.01343	0.972735	1.04404	0.965888	1.00391	0.354375	0.355913	0.363752	0.273578	0.344754
Glyceraldehyde 3-phosphate	GA3P	0.956904	0.953055	1.0484	0.990117	1.05152	0.850767	0.926826	0.952008	0.858185	1.01951
Glycerol-3-phosphate	G3P	0.988141	1.00748	1.01393	0.977882	1.01257	0.980925	0.96984	1.01308	1.00033	1.05977
3-Phosphoglycerate	3PG	0.942421	0.956875	1.01219	1.05707	1.03145	0.6779	0.72097	0.59245	0.577791	0.669313
Phosphoenolpyruvate	PEP	1.0243	0.940595	0.986021	1.06553	0.983551	0.734339	0.898199	0.755841	0.616755	0.798826
Lactate	Lactate	1.0262	1.01318	0.971473	1.00937	0.979774	1.18252	1.20946	1.24203	1.2629	1.24608
Pyruvate	Pyruvate	1.30668	0.994756	1.09112	0.760813	0.84663	2.00734	1.65054	1.42417	1.38859	1.53965
Acetyl-CoA	Acetyl-CoA	0.964025	0.845655	1.08061	1.01501	1.09469	1.24554	1.28811	1.34952	1.22704	1.36261
Citrate	Citrate	0.860882	0.90572	1.01304	0.950114	1.27024	0.579285	0.558429	0.604662	0.611503	0.607549
Alpha-ketoglutarate	a-KG	1.08072	0.864729	1.01659	0.787849	1.25011	0.889082	0.720725	0.895652	0.635298	0.73478
Succinate	Succinate	0.990165	0.948728	0.900126	0.955506	1.20548	0.845361	0.931479	0.778552	0.750552	0.895969
Fumarate	Fumarate	0.894245	0.909287	0.941346	0.988824	1.2663	0.823876	0.841195	0.902581	0.821281	0.863598
Malate	Malate	0.911247	0.900151	0.979572	0.915667	1.29336	0.350417	0.31311	0.335762	0.34756	0.321193

## Sheet: Ext_Fig.7b
HCT8
		shGFP_1	shGFP_2	shGFP_3	shGFP_4	shGFP_5	shGFP_6	shSORD_1	shSORD_2	shSORD_3	shSORD_4	shSORD_5	shSORD_6
		shGFP	shGFP	shGFP	shGFP	shGFP	shGFP	shSORD	shSORD	shSORD	shSORD	shSORD	shSORD
Glucose	Glucose	1.09063	1.10408	1.15529	0.859142	0.931538	0.859321	5.02188	4.20665	4.19377	5.23795	4.77419	4.29612
Fructose	Fructose	1.00553	1.07951	1.06926	1.03175	0.978654	0.835299	1.46604	1.30156	1.21065	1.42292	1.34804	1.20861
Sorbitol	Sorbitol	0.994537	1.04325	0.93774	0.999842	1.04144	0.983184	0.494936	0.477622	0.558	0.509418	0.492498	0.550277
F-1,6-P	Fructose 1,6-bisphosphate	1.21951	0.9996	1.00379	0.842545	0.830377	1.10418	0.534089	0.617161	0.765684	0.720561	0.611803	0.74675
DHAP	Dihydroxyacetone phosphate	0.883796	1.23756	0.938536	1.07201	1.08993	0.77817	0.409018	0.389877	0.407101	0.397432	0.380143	0.412241
GA3P	Glyceraldehyde 3-phosphate	1.00186	1.13042	0.939405	1.02188	1.07401	0.832434	0.553964	0.546591	0.560828	0.591666	0.514389	0.58092
3PG	Glycerol-3-phosphate	1.04091	1.19634	0.939765	0.975135	1.02419	0.823657	0.929743	0.881246	0.882358	1.11909	0.892847	0.942663
G3P	3-Phosphoglycerate	0.974452	1.02131	0.974072	0.97251	1.04391	1.01374	0.522647	0.498562	0.565191	0.54042	0.518373	0.590208
PEP	Phosphoenolpyruvate	1.02144	1.26522	0.921342	1.04554	1.02278	0.723668	0.990094	0.867606	0.790569	1.05109	0.876432	0.887989
Lactate	Lactate	0.995525	1.05111	0.945886	1.0176	1.07889	0.910992	0.385341	0.346343	0.339881	0.368006	0.320763	0.325166
Pyruvate	Pyruvate	0.929719	1.26638	0.932459	1.03754	1.0349	0.799001	0.841089	0.736967	0.785731	0.716191	0.71816	0.811541
Acetyl-CoA	Acetyl-CoA	1.00274	1.21007	0.797492	1.17092	0.974936	0.843847	0.505862	0.38538	0.47583	0.391737	0.363368	0.369391
Citrate	Citrate	1.08021	1.09302	0.956028	0.92888	0.997593	0.944267	0.761326	0.776861	0.88809	0.905591	0.82358	0.964467
a-KG	Alpha-ketoglutarate	0.891288	1.23372	0.947754	1.01796	1.09844	0.810842	0.35892	0.38998	0.382735	0.372123	0.364998	0.38646
Succinate	Succinate	0.953367	1.04236	0.942073	1.03638	1.04574	0.980081	0.388992	0.357956	0.348344	0.437134	0.416168	0.458348
Fumarate	Fumarate	0.985576	1.09421	0.949941	0.981798	1.01748	0.97099	0.59624	0.595009	0.640689	0.646734	0.630981	0.647
Malate	Malate	0.961804	1.12438	0.981307	0.988699	1.01938	0.924434	0.565467	0.56328	0.554447	0.595977	0.591735	0.583508
OAA	Oxaloacetate	1.23409	1.04893	0.87295	0.927795	0.936481	0.979757	0.691983	0.748932	0.883077	0.949841	0.806455	1.00275

## Sheet: Ext_Fig.7c
DLD1
Metabolites	Glu	Glu	Glu	Glu	Glu	Glu	Glu + Fru	Glu + Fru	Glu + Fru	Glu + Fru	Glu + Fru	Glu + Fru
Glucose	1.06721	0.836446	0.904182	1.04877	1.01825	1.12513	0.325417	0.302867	0.307007	0.289864	0.279505	0.273493
Fructose	0.993199	0.852554	1.1078	0.923745	0.74542	1.37728	1775.26	1675.86	1682.28	1644.23	1550.07	1582.05
Sorbitol	0.84719	0.874571	0.880018	1.00177	1.25296	1.14349	105.853	117.027	117.8	110.945	114.778	56.7759
F-1,6-BP	0.304996	0.833483	0.447697	1.47146	1.53271	1.40965	0.913503	1.07039	1.19784	1.26327	1.37982	1.27928
DHAP	0.734806	0.376035	1.09869	1.38007	1.19212	1.21828	0.958515	1.06744	1.115	1.15455	1.21388	1.29703
GA3P	1.62393	0.786607	0.859108	0.878354	0.714535	1.13746	1.14498	1.59722	1.69909	1.61792	1.45983	1.34109
G3P	0.38847	0.764343	1.23649	1.37467	1.34127	0.894756	1.2291	1.27119	1.30917	1.31508	1.35702	1.34213
3PG	0.842668	0.73647	0.618047	1.58115	1.02201	1.19965	0.877181	1.21071	1.29689	1.31243	1.2357	1.35583
PEP	1.46274	0.483577	0.64457	1.14038	0.99177	1.27697	0.884422	1.21104	1.62123	1.60707	1.77682	1.76768
Lactate	0.00178063	0.749058	1.27367	0.838463	1.32799	1.80903	1.28271	1.89766	1.65299	1.60954	1.85254	1.80148
Pyruvate	0.493313	0.361028	0.749739	1.03851	1.07609	2.28132	6.29004	2.61169	1.96647	1.73565	3.27342	1.18988
Acetyl-CoA	0.2169	0.669783	0.947839	0.572029	1.50952	2.08393	2.06883	2.0206	2.2042	1.54928	1.2506	2.0986
Citrate	0.423171	1.09753	0.839229	1.1774	1.15615	1.30653	1.44084	1.52756	1.76908	1.60089	1.69502	0.831269
a-KG	1.40226	0.86176	0.878307	0.901674	0.901462	1.05453	0.935827	0.998652	1.04483	1.03811	1.08428	1.08454
Succinate	1.22414	0.797153	0.807195	0.939235	0.916385	1.3159	1.15423	1.16995	1.24262	1.10458	1.11604	1.23523
Fumarate	0.31625	0.638947	1.19488	1.17082	1.38835	1.29075	1.53645	1.62365	1.66822	1.77125	1.62988	1.47313
Malate	0.00178063	0.749058	1.27367	0.838463	1.32799	1.80903	1.28271	1.89766	1.65299	1.60954	1.85254	1.80148
HCT116
Metabolites	Glu	Glu	Glu	Glu	Glu	Glu + Fru	Glu + Fru	Glu + Fru	Glu + Fru	Glu + Fru
Glucose	1.21287	1.11871	1.002	0.896279	0.770144	0.440532	0.593027	0.594459	0.64142	0.918029
Fructose	0.909502	1.05192	1.08391	1.00826	0.946395	32.8867	39.7228	42.1368	42.5912	55.0559
Sorbitol	0.975166	1.00997	1.02334	1.00119	0.990339	8.796	8.5467	8.65139	8.4906	8.1499
F-1,6-BP	0.828233	1.07242	1.01772	1.02258	1.05905	1.0199	1.42383	1.59679	1.47365	1.5974
DHAP	0.833196	1.00902	1.08395	1.0093	1.06454	1.14653	1.10327	1.09735	1.11865	1.04284
GA3P	0.893595	0.97909	1.17294	0.993679	0.960695	1.29698	1.22573	1.21715	1.33724	1.22967
G3P	0.954983	1.03711	1.0178	1.01399	0.976126	1.16669	1.13998	1.11284	1.08891	1.04651
3PG	0.960064	1.01806	1.06295	1.03624	0.922686	1.00284	1.13203	1.1705	1.23063	1.26549
PEP	1.02959	1.00037	1.02438	0.987368	0.958284	0.958729	1.03887	1.08282	1.09874	1.05243
Lactate	1.05165	1.02482	0.998746	0.9619	0.962886	1.02328	1.01425	1.015	1.05192	1.07424
Pyruvate	0.847706	1.25367	0.880507	1.02764	0.990475	0.652561	0.752832	0.716974	0.893427	1.1285
Acetyl-CoA	1.02588	0.870956	1.01991	1.00984	1.07341	1.09942	1.04105	1.04771	1.08194	0.952515
Citrate	0.793279	1.04528	1.02802	1.03842	1.095	1.11246	1.06488	1.14841	1.19137	1.08673
a-KG	0.991614	1.02748	1.01492	0.998615	0.967372	1.03629	1.00971	0.979391	0.939924	0.951416
Succinate	0.988141	1.0646	0.99932	0.960706	0.987233	1.19845	1.26139	1.18279	1.16236	1.08512
Fumarate	0.946136	0.98757	1.02186	1.00009	1.04434	1.02803	1.03952	1.06613	1.14173	1.1118
Malate	0.958317	1.02557	1.01964	0.998964	0.997517	1.04273	1.04992	1.03365	1.09712	1.04198

## Sheet: Ext_Fig.7d
DLD1
Sample ID	KO1	KO2	KO3	KO4	KO5	KO6	KO_lbNOX1	KO_lbNOX2	KO_lbNOX3	KO_lbNOX4	KO_lbNOX5	KO_lbNOX6
Group	KO	KO	KO	KO	KO	KO	KO_lbNOX	KO_lbNOX	KO_lbNOX	KO_lbNOX	KO_lbNOX	KO_lbNOX
Glucose	9.85523	8.32075	8.45882	9.27158	7.66345	9.3808	3.19331	2.65722	2.69929	2.97399	2.83583	2.69676
Fructose	1.74609	1.46022	1.48469	1.57365	1.26068	1.78357	0.881355	0.729281	0.841566	0.841644	0.833674	0.783651
Sorbitol	0.10307	0.0977433	0.105753	0.105038	0.100735	0.119834	0.195077	0.138703	0.231747	0.196626	0.194697	0.252594
F-1,6-BP	1.47053	1.39672	1.482	1.30959	1.40305	1.69689	1.4274	1.46011	1.8088	1.37694	1.71097	1.45236
DHAP	0.239484	0.215211	0.247047	0.273254	0.228526	0.272992	0.405579	0.360016	0.41425	0.320376	0.463365	0.423159
GA3P	0.262676	0.24908	0.271781	0.29819	0.238053	0.314066	1.25419	1.16108	1.49981	1.16602	1.4336	1.19316
G3P	0.359989	0.355644	0.383346	0.398099	0.362279	0.387555	0.6698	0.636689	0.702192	0.557256	0.727326	0.660782
3PG	0.340087	0.312083	0.273364	0.359908	0.306774	0.360407	0.269772	0.252944	0.27431	0.249116	0.264176	0.235105
PEP	0.488393	0.425067	0.460448	0.515928	0.437427	0.489017	0.990188	0.978971	1.12741	0.943927	1.25065	1.0683
Lactate	0.242558	0.217172	0.220624	0.236643	0.20514	0.249825	0.348486	0.298252	0.34986	0.336647	0.350048	0.404239
Pyruvate	0.571098	0.484532	0.485445	0.455485	0.514151	0.579655	0.263877	0.196695	0.408604	0.360447	0.257397	0.414927
Acetyl-CoA	0.388708	0.335355	0.357381	0.404122	0.323635	0.464038	0.733413	0.512273	0.770017	0.536878	0.622046	0.590809
Citrate	0.731717	0.684275	0.705573	0.695134	0.716015	0.784832	0.830512	0.786318	1.01631	0.820335	0.881212	0.945988
a-KG	0.604657	0.597763	0.591824	0.621367	0.576332	0.640054	0.745204	0.71948	0.880423	0.683821	0.774943	0.758476
Succinate	0.568036	0.465075	0.483471	0.512965	0.543626	0.578427	0.892558	0.760632	1.12709	1.03159	0.953859	1.26017
Fumarate	0.398362	0.381047	0.415739	0.424455	0.392263	0.443781	0.506078	0.443866	0.605835	0.514335	0.568024	0.616973
Malate	0.388092	0.360818	0.394792	0.403466	0.374117	0.436198	0.511311	0.439302	0.586931	0.497491	0.547294	0.602754
HCT116
	K13_KO_1	K15_KO_3	K16_KO_4	K17_KO_5	K18_KO_6	K19_KO_Lbx_1	K21_KO_Lbx_3	K22_KO_Lbx_4	K23_KO_Lbx_5	K24_KO_Lbx_6
	KO	KO	KO	KO	KO	LbNOX	LbNOX	LbNOX	LbNOX	LbNOX
Glucose	1.30706	1.281	0.883236	0.820412	0.70829	1.02543	0.770026	0.697171	0.774276	0.691408
Fructose	1.16689	1.02772	0.949584	0.99382	0.861991	1.19796	1.01612	1.01313	1.06031	1.0868
Sorbitol	0.953598	1.00705	1.02654	0.975616	1.0372	0.802254	0.828399	0.835005	0.869808	0.891715
F-1,6-BP	0.968726	1.13958	0.856281	1.01082	1.02459	2.29957	1.69786	1.38564	1.88779	2.3491
DHAP	1.03581	1.04149	1.0547	0.828457	1.03955	2.77836	2.81772	2.59078	2.2135	2.60961
GA3P	0.947506	1.03206	0.944605	0.943406	1.13242	1.33486	1.31013	1.16776	1.25568	1.47977
G3P	1.02565	1.09699	0.988111	0.831631	1.05762	1.53224	1.18827	1.21491	1.10728	1.43593
3PG	1.00105	1.08035	0.985882	0.953378	0.979335	3.37225	2.38397	2.60781	2.92239	3.35629
PEP	1.13024	1.11659	0.961942	0.81458	0.976656	1.45932	1.4525	1.3169	1.25656	1.55967
Lactate	0.960302	1.00875	1.00579	1.00043	1.02473	0.810562	0.907084	0.8841	0.908919	0.866097
Pyruvate	1.17489	1.14238	0.872932	0.868017	0.941776	0.587512	0.65309	0.683149	0.773361	0.631497
Acetyl-CoA	0.949314	0.983675	1.02818	0.978575	1.06025	0.66351	0.718509	0.669008	0.673959	0.694683
Citrate	0.97478	0.965699	1.00565	1.01891	1.03496	1.35626	1.32783	1.41696	1.42967	1.49329
a-KG	1.55899	0.677486	0.48068	1.39619	0.886656	5.36115	4.4137	5.49098	4.18908	4.60999
Succinate	1.01335	1.10569	0.929551	0.892892	1.05852	1.4576	1.51898	1.2952	1.32563	1.51013
Fumarate	0.998886	0.988362	1.02399	1.00264	0.986124	1.82285	1.64894	1.85091	1.82321	1.92704
Malate	1.04856	0.947327	0.998986	1.04434	0.960785	1.68049	1.62794	1.67029	1.70824	1.73492

## Sheet: Ext_Fig.7e
DLD1
		WT						WT												KO						KO_LbNOX							P value of Unpaired t test
		Glu						Glu + Fru												Glu+Fru						Glu+Fru									WT Glu vs WT Glu + Fru	WT Glu + Fru vs KO Glu + Fru	KO Glu + Fru vs KO_LbNox Glu + Fru
DHAP	Dihydroxyacetone phosphate	0.559873	0.286514	0.837129	1.05152	0.908315	0.928251	0.844949	0.940972	0.982898	1.01776	1.07006	1.14336	0.920387	0.872631	1.02841	1.05742	1.16435	0.956807	0.239484	0.215211	0.247047	0.273254	0.228526	0.272992	0.405579	0.360016	0.41425	0.320376	0.463365	0.423159		DHAP	Dihydroxyacetone phosphate	0.0172935	4.70451e-12	5.48557e-05
GA3P	Glyceraldehyde 3-phosphate	0.257503	0.506656	0.819626	0.911218	0.889083	0.593102	0.942597	0.974875	1.00401	1.00854	1.0407	1.02928	0.982729	0.891384	1.04055	1.09424	1.02628	0.964815	0.421111	0.399315	0.435708	0.478047	0.381637	0.503498	0.6698	0.636689	0.702192	0.557256	0.727326	0.660782		GA3P	Glyceraldehyde 3-phosphate	0.000377236	2.16826e-13	2.80221e-05
3PG	Glycerol-3-phosphate	0.950528	0.46042	0.502856	0.514121	0.418235	0.665784	0.775373	1.08162	1.15061	1.09564	0.988582	0.908171	0.96077	0.967139	1.01997	1.11404	1.05434	0.883746	0.39194	0.359666	0.315044	0.414783	0.353548	0.415358	1.25419	1.16108	1.49981	1.16602	1.4336	1.19316		3PG	Glycerol-3-phosphate	2.62369e-05	3.79767e-10	4.25326e-08
G3P	3-Phosphoglycerate	0.59957	0.524009	0.43975	1.12501	0.727177	0.85357	0.722084	0.99664	1.06759	1.08038	1.01721	1.1161	0.892881	1.06346	1.03957	1.02027	1.04977	0.93404	0.194842	0.19249	0.207484	0.215469	0.196082	0.209762	0.269772	0.252944	0.27431	0.249116	0.264176	0.235105		G3P	3-Phosphoglycerate	0.00307842	5.19948e-12	1.60519e-05
PEP	Phosphoenolpyruvate	0.855389	0.282789	0.376936	0.666878	0.579974	0.746755	0.598374	0.819351	1.09688	1.0873	1.20214	1.19596	0.977453	1.06234	0.957557	1.00132	1.09296	0.908368	0.488393	0.425067	0.460448	0.515928	0.437427	0.489017	0.990188	0.978971	1.12741	0.943927	1.25065	1.06829		PEP	Phosphoenolpyruvate	0.000392858	1.24472e-06	2.77342e-07
Lactate	Lactate	0.000915	0.384736	0.654192	0.430657	0.682093	0.929167	0.762236	1.12767	0.982276	0.956454	1.10085	1.07051	0.875537	0.937573	0.989228	1.1195	1.02653	1.05163	0.242558	0.217172	0.220624	0.236643	0.20514	0.249825	0.348486	0.298252	0.34986	0.336647	0.350048	0.404239		Lactate	Lactate	0.00016526	9.70242e-12	1.67517e-05
Acetyl-CoA	Pyruvate	0.100504	0.310354	0.439196	0.265058	0.699458	0.965621	1.10908	1.08323	1.18165	0.830558	0.670437	1.12504	1.01359	0.839293	1.04742	1.06991	1.14522	0.884561	0.388708	0.335355	0.357381	0.404122	0.323635	0.464038	0.733413	0.512273	0.770017	0.536878	0.622046	0.590809		Acetyl-CoA	Acetyl-CoA	0.000168351	7.51261e-08	0.000383256
a-KG	Alpha-ketoglutarate	1.17555	0.722431	0.736303	0.755891	0.755714	0.884036	0.907654	0.968588	1.01338	1.00686	1.05164	1.05188	0.906675	1.02187	1.04389	1.00552	1.03612	0.985927	0.604657	0.597763	0.591824	0.621367	0.576332	0.640054	0.745204	0.71948	0.880423	0.683821	0.774943	0.758476		a-KG	Alpha-ketoglutarate	0.00779832	4.28092e-12	0.000310778
Succinate	Succinate	0.903993	0.588677	0.596093	0.693601	0.676726	0.971754	0.986146	0.999578	1.06167	0.943729	0.953524	1.05536	0.922293	0.92786	0.920562	1.10064	1.05249	1.07615	0.568036	0.465075	0.483471	0.512965	0.543626	0.578427	0.892558	0.760632	1.12709	1.03159	0.953859	1.26017		Succinate	Succinate	0.000146108	4.16584e-11	7.48068e-05
Fumarate	Fumarate	0.169036	0.341518	0.638666	0.625803	0.742077	0.68991	0.95013	1.00405	1.03161	1.09533	1.0079	0.910971	0.913638	0.973753	1.00114	1.06978	1.05977	0.981914	0.398362	0.381047	0.415739	0.424455	0.392263	0.443781	0.506078	0.443866	0.605835	0.514335	0.568024	0.616973		Fumarate	Fumarate	3.83756e-06	7.449e-14	0.000920256
Malate	Malate	0.000915	0.384736	0.654192	0.430657	0.682093	0.929167	0.762236	1.12767	0.982276	0.956454	1.10085	1.07051	0.912837	0.979596	0.991448	1.07073	1.06211	0.983274	0.388092	0.360818	0.394792	0.403466	0.374117	0.436198	0.511311	0.439302	0.586931	0.497491	0.547294	0.602754		Malate	Malate	0.000140951	1.15694e-10	0.000457153
