# Supplementary material for: Fructose and glucose from sugary drinks enhance colorectal cancer metastasis via SORD
Source: Nat Metab. 2025 Sep 19;7(10):2018–32. doi: 10.1038/s42255-025-01368-w (PMC12552132; doi:10.1038/s42255-025-01368-w)
Supplement: Supplementary file 13 — Statistical source data. [file 42255_2025_1368_MOESM13_ESM.xlsx]

## Sheet: Ext_Fig. 8a
DLD1											HCT116
Sample ID	WT1	WT2	WT3	WT4	SORD KO1	SORD KO2	SORD KO3	SORD KO4			Sample ID	WT_1	WT_2	WT_3	WT_4	KO_1	KO_2	KO_3	KO_4
Group	WT	WT	WT	WT	KO	KO	KO	KO			Group	WT	WT	WT	WT	KO	KO	KO	KO
ACAT2	28.8	27.4	28.4	28.9	7.3	6.8	8.3	7.9			ACAT2	12.3	12.2	12.1	11.7	6.5	7.4	6.4	6.7
HMGCS1	79.5	75.6	83.3	85.5	30.7	34.4	36.3	34.3			HMGCS1	26.8	29.1	28.4	28.3	15.4	21.1	17.9	13.9
HMGCR	46.3	46.5	50.8	53.5	27.4	27.3	26.1	27.8			HMGCR	38.7	40.9	40.9	40.4	28.7	43.8	38.2	34.6
MVK	4.8	4	3.6	4.3	2.1	1.8	1.8	1.9			MVK	6.7	7.1	7.1	6.8	5.3	3.3	4.8	4
PMVK	12.5	10.5	8.2	6	9.5	12.1	9	11.1			PMVK	15.7	14.2	15.8	14.4	19.9	5.9	10.9	16.5
MVD	11.2	12.7	7.1	8.5	4.9	4.4	4	3.7			MVD	25	23.8	23.4	23.8	18.7	5.8	12.8	14.7
IDI1	28.7	27.1	29.6	31	16.4	16.4	18.1	17.4			IDI1	24.2	25.5	25.4	26.5	13.3	24.1	17.3	15.9
FDPS	38.8	36.7	33.9	34.7	14.8	14.7	15.1	15.7			FDPS	25.4	24.6	24.6	22.2	21.8	16.5	17.8	19.7
FDFT1	75.1	80.7	78.8	82.4	49.9	47	47	50			FDFT1	62.4	59	60.8	60.2	47.9	53.5	52.6	45.9
SQLE	48.4	49.6	49	52.8	26.7	23.9	27.4	28.2			SQLE	34	36.1	34	35.7	29.5	34.8	32.3	30.3
LSS	23.2	25.9	20.2	19.5	9.6	10.2	9.8	9.3			LSS	20.3	18.7	20.1	19.6	20.3	9.3	16	17.4
CYP51A1	5.9	6.8	4	3.5	4.2	4.7	3.5	3.5			CYP51A1	6.7	5.9	5.9	6.1	6.2	1.4	4.9	4
MSMO1	77.2	71.2	77.6	85.5	44.9	47.2	51.3	46.5			MSMO1	37.3	41.3	43.1	38.8	29.7	40.8	37.2	31
EBP	38.6	42.8	35	35.8	16.6	16.9	17.5	17.6			EBP	32.2	30.6	29.3	30	21.9	16.9	17.9	21.4
DHCR7	59.7	64.7	56.9	62.4	32.9	31.1	30.1	32			DHCR7	54.7	57.3	55.9	55.2	42.6	27.1	38.1	38.3
DHCR24	108.4	109.5	105.1	108.4	57.9	53.8	55.6	56.9			DHCR24	102	97.9	100.5	97.5	73.7	58.3	69	69.2
NSDHL	22.8	24.7	22.2	20.9	13.2	13.4	15.7	14.6			NSDHL	19.6	17	16.7	15.5	11.8	6.6	9.2	11.9
SCD5	8.7	8.1	9.8	9.2	3.2	3.4	3.3	3.6			SCD5	17.9	19.4	19.1	20	16.1	14.3	18	16.1
GGPS1	5.1	4.9	4.9	6.7	4.8	6	5.9	5.3			GGPS1	4.2	4.4	4.2	4.7	4.3	5.8	5.9	4.5
FNTA	5.6	6.4	6.7	7.2	7.3	6.3	7	7			FNTA	4.4	4.5	4.2	4.7	5.2	6.7	5.7	5
PGGT1B	3.1	3.3	3.3	3.3	3.7	4.4	4.6	4.5			PGGT1B	2.5	2.8	2.6	2.6	2.5	4.2	3.4	2.8

## Sheet: Ext_Fig. 8c
DLD1
		WT1	WT2	WT3	WT4	KO1	KO2	KO3	KO4
Acetyl-CoA	Acetyl-CoA	0.58973	1.80005	1.28316	0.487829	0.246728	0.387426	0.318508	0.37354
Acetoacetyl-CoA	Acetoacetyl-CoA	0.949774	1.77374	1.22005	0.707171	0.471672	0.440358	0.395351	0.336265
HMG-CoA	3-hydroxy-3-methylglutaryl-CoA	1.90973	0.624853	2.13404	0.331379	0	0.18068	0	0.530366
MVA-5P	Mevalonate-5 Phosphate	0.963781	1.87728	0.77223	0.688665	0.077122	0.036156	0.041758	0.044764
MVA-5PP	Mevalonate-5 Pyrophosphate	0.719205	1.39912	0.935451	0.562594	0.195261	0.256308	0.139869	0.390608
IPPP	Isopentenyl-5 Pyrophosphate	1.08596	1.18095	0.821918	1.07768	0.604506	0.572929	0.444135	0.508788
GPP	Geranyl- Pyrophosphate	0.383997	2.04526	1.53759	0.739149	0.170379	0.573952	0.807947	0.134616
FPP	Farnesyl- Pyrophosphate	0.758486	1.79037	0.352999	0.333715	1.06527	0.366846	0.685451	0.779955
HCT116
		W1	W2	W3	W4	W5	W6	KO1	KO2	KO3	KO4	KO5	KO6
Acetyl-CoA	Acetyl-CoA	0.985527	1.02604	1.02146	1.04995	1.01555	0.901472	0.578938	0.50559	0.623282	0.605198	0.575791	0.623249
AcAc-CoA	AcAc-CoA	1.98253	1.6962	0.796605	0.864322	0.325422	0.334921	0.04896	0.08741	0.178697	0.02544	0.217365	0.112198
HMG-CoA	3-hydroxy-3-methylglutaryl-CoA	0.893787	1.75407	0.920341	0.872663	0.808501	0.750634	0.739273	0.697537	0.584105	0.689472	0.535851	0.580194
MVA-5P	Mevalonate-5 Phosphate	1.05561	1.14275	1.04256	0.901787	0.926623	0.930661	0.323609	0.57324	0.475561	0.400252	0.442264	0.426102
MVA-5PP	Mevalonate-5 Pyrophosphate	1.07279	1.26124	1.00247	0.913323	0.945583	0.804602	0.107164	0.07627	0.070345	0.066437	0.098325	0.071531
IPPP	Isopentenyl-5 Pyrophosphate	1.5588	1.47117	0.992935	0.744332	0.671935	0.560831	0.105986	0.132617	0.125505	0.129778	0.13162	0.082334
RKO
		WT1	WT2	WT3	WT4	KO1	KO2	KO3	KO4
Acetyl-CoA	Acetyl-CoA	0.836865	1.00777	1.20752	0.947849	0.126901	0.099083	0.149339	0.205687
AcAc-CoA	AcAc-CoA	1.55929	0.868953	0.755392	0.816364	0.862054	0.414719	0.393778	0.426131
HMG-CoA	3-hydroxy-3-methylglutaryl-CoA	0	2.08838	1.91162	0	4.13102	2.10413	0.856694	0
MVA-5P	Mevalonate-5 Phosphate	0.954766	1.0397	0.486055	1.51948	0	0.161182	0	0.166105
MVA-5PP	Mevalonate-5 Pyrophosphate	1.28388	0.571933	1.1861	0.958091	0.41635	0.018167	0.048534	0.014018
IPPP	Isopentenyl-5 Pyrophosphate	1.30929	0.737052	0.782786	1.17088	0.554802	0.337444	0.205103	0.427786
GPP	Geranyl- Pyrophosphate	0.750535	0.98228	1.18629	1.0809	0.434559	0.420898	0.030538	0.016103
FPP	Farnesyl- Pyrophosphate	1.37887	0.746164	0.79975	1.07522	0.528185	0.66534	0.492062	0.385953
HCT8
		WT_1	WT_2	WT_3	WT_4	KO_1	KO_2	KO_3	KO_4
Acetyl-CoA	Acetyl-CoA	0.985924	0.977471	1.06282	0.97379	0.445218	0.48442	0.593562	0.49942
HMG-CoA	3-hydroxy-3-methylglutaryl-CoA	0	0	2.71543	1.28457	0	1.38067	1.86924	1.0454
MVA	Mevalonate	0.981513	1.10075	1.03073	0.887008	0.172833	0.416257	0.303493	0.261592
MVA-5P	Mevalonate-5 Phosphate	0.390872	1.11254	0.650077	1.84651	0	0.211744	0	0
MVA-5PP	Mevalonate-5 Pyrophosphate	0.695812	0.891335	1.22894	1.18392	0.77034	0.409869	0.395771	0.598456
IPPP	Isopentenyl-5 Pyrophosphate	0.545402	0.686323	1.51235	1.25593	0.814272	0.786095	0.971423	1.13269
GPP	Geranyl- Pyrophosphate	0.963543	1.02808	0.996713	1.01167	0.948555	1.20835	1.15079	1.2674
FPP	Farnesyl- Pyrophosphate	1.00891	0.9378	1.11435	0.938942	0.928371	0.687003	0.85578	0.830265

## Sheet: Ext_Fig. 8d
DLD1		Glu 1	Glu 2	Glu 3	Glu 4	Glu + Fru 1	Glu + Fru 2	Glu + Fru 3	Glu + Fru 4
		Glu	Glu	Glu	Glu	Glu + Fru	Glu + Fru	Glu + Fru	Glu + Fru
Acetyl-CoA	Acetyl-CoA	0.406729	1.0259	1.14961	1.41777	2.39643	2.32053	1.88524	1.83927
AcAc-CoA	AcAc-CoA	0.729707	1.18109	1.024	1.06521	1.29489	1.30133	1.3467	1.29501
HMG-CoA	3-hydroxy-3-methylglutaryl-CoA	0.934676	1.82844	0.90269	0.334199	2.47238	1.20436	0.961382	2.66696
MVA	Mevalonate	0.975175	1.03412	0.980424	1.01028	1.37819	1.27285	1.26075	1.03875
MVA-5P	Mevalonate-5 Phosphate	0.89604	1.23293	0.494663	1.37637	2.04859	0.996529	0.581872	0.359076
MVA-5PP	Mevalonate-5 Pyrophosphate	0.7666	0.967294	1.03862	1.22749	0.953817	0.92915	0.759911	0.761389
IPPP	Isopentenyl-5 Pyrophosphate	0.84541	1.14755	0.974629	1.03241	2.4549	2.35125	2.13976	1.66808
GPP	Geranyl- Pyrophosphate	0.969164	0.948997	1.03937	1.04246	1.63582	1.67564	1.74931	1.69641
FPP	Farnesyl- Pyrophosphate	0.948972	0.808945	1.0906	1.15148	2.11879	1.41637	1.21644	1.15778
HCT116		Glu 1	Glu 2	Glu 3	Glu 4	Glu 5	Glu + Fru 1	Glu + Fru 2	Glu + Fru 3	Glu + Fru 4	Glu + Fru 5
		Glu	Glu	Glu	Glu	Glu	Glu + Fru	Glu + Fru	Glu + Fru	Glu + Fru	Glu + Fru
Acetyl-CoA	Acetyl-CoA	1.20989	1.49228	1.42169	1.6023	1.2966	0.955828	0.845518	1.01815	1.06378	1.11673
HMG-CoA	3-hydroxy-3-methylglutaryl-CoA	0.619109	0.819009	0.970331	0.921245	0.683642	0.709403	1.12893	0.741993	1.36887	1.0508
MVA	Mevalonate	0.789484	0.396246	0.462078	0.651299	0.747934	0.856875	0.919262	0.865248	1.18815	1.17047
MVA-5PP	Mevalonate-5 Pyrophosphate	0.096824	0.072911	0.056886	0.100619	0.07521	0.741547	1.17429	0.914786	1.00371	1.16567
IPPP	Isopentenyl-5 Pyrophosphate	0.081689	0.140447	0.141201	0.268991	0.469743	0.760492	0.99833	1.02973	0.977558	1.23389
GPP	Geranyl- Pyrophosphate	0.293722	0.365237	0.401612	0.974272	1.01438	1.00179	1.06841	1.04986	0.880125	0.999815

## Sheet: Ext_Fig. 8e
DLD1
		KO1	KO2	KO3	KO4	LbNOX1	LbNOX2	LbNOX3	LbNOX4
		KO	KO	KO	KO	LbNOX	LbNOX	LbNOX	LbNOX
Acetyl-CoA	Acetyl-CoA	0.402111	0.631418	0.519097	0.608787	1.49475	1.01013	0.943693	1.02677
AcAc-CoA	AcAc-CoA	0.668747	0.62435	0.560539	0.476764	1.18657	1.07916	0.662839	1.19935
HMG-CoA	3-hydroxy-3-methylglutaryl-CoA	0	0.125642	0	0.368809	0	1.31491	2.08243	0.202684
MVA-5P	Mevalonate-5 Phosphate	0.338009	0.158465	0.183015	0.196189	0.985594	1.2648	0.793086	1.01194
MVA-5PP	Mevalonate-5 Pyrophosphate	0.272735	0.358004	0.195365	0.545591	1.25211	0.958336	0.721304	1.38591
IPPP	Isopentenyl-5 Pyrophosphate	0.716114	0.678707	0.526135	0.602724	1.12967	1.10878	0.832562	1.06638
GPP	Geranyl- Pyrophosphate	0.286098	0.963772	1.35669	0.226044	1.5353	1.58878	1.28947	0.204218
FPP	Farnesyl- Pyrophosphate	2.48434	0.855529	1.59855	1.81895	0.934585	1.18764	1.22022	0.611482
HCT116
		KO_1	KO_2	KO_3	KO_4	KO_5	KO_6	Lbx_1	Lbx_2	Lbx_3	Lbx_4	Lbx_5	Lbx_6
		KO	KO	KO	KO	KO	KO	LbNOX	LbNOX	LbNOX	LbNOX	LbNOX	LbNOX
Acetyl-CoA	Acetyl-CoA	1.16271	1.2917	1.31025	1.29446	1.28623	1.37895	0.902205	1.01859	1.04273	0.958066	0.987311	1.0911
AcAc-CoA	AcAc-CoA	0.589721	0.318808	0.396882	0.407512	0.416429	0.663337	1.134	0.52382	0.592879	1.10786	0.908383	1.73306
HMG-CoA	3-hydroxy-3-methylglutaryl-CoA	1.35828	1.10126	1.34982	1.34147	1.27869	1.38387	1.01867	0.882325	0.849898	1.08997	1.07449	1.08464
MVA-5PP	Mevalonate-5 Pyrophosphate	0.884991	0.912799	0.770349	0.799029	0.906141	0.776873	0.999829	0.902925	0.97661	1.03621	1.04605	1.03838
IPPP	Isopentenyl-5 Pyrophosphate	0.664994	0.562319	0.707182	0.668868	0.641973	0.730707	1.11055	1.07174	0.951448	0.951202	0.844263	1.0708
GPP	Geranyl- Pyrophosphate	1.0131	0.82209	0.856585	0.766531	0.876627	0.848595	1.00248	1.01976	1.02429	0.942571	0.98362	1.02728
FPP	Farnesyl- Pyrophosphate	0.860756	0.859787	0.780453	0.867987	0.759502	0.931357	0.965278	1.03239	1.04335	0.963249	0.97804	1.0177
