# Supplementary material for: Fructose and glucose from sugary drinks enhance colorectal cancer metastasis via SORD
Source: Nat Metab. 2025 Sep 19;7(10):2018–32. doi: 10.1038/s42255-025-01368-w (PMC12552132; doi:10.1038/s42255-025-01368-w)
Supplement: Supplementary file 14 — Statistical source data. [file 42255_2025_1368_MOESM14_ESM.xlsx]

## Sheet: Ext_Fig.9a
RKO			HCT8				RKO
Veh	Fluv		Veh	Fluv			Unpaired t test
1.03835	0.595975		1.05428	0.782078			P value	0.0002
0.993082	0.652123		0.9949	0.80114			P value summary	***
0.968565	0.597417		0.950825	0.874287			Significantly different (P < 0.05)?	Yes
							One- or two-tailed P value?	Two-tailed
							t, df	t=13.97, df=4
							How big is the difference?
							Mean of column A	1
							Mean of column B	0.6152
							Difference between means (B - A) ± SEM	-0.3848 ± 0.02756
							95% confidence interval	-0.4613 to -0.3083
							R squared (eta squared)	0.9799
							F test to compare variances
							F, DFn, Dfd	1.223, 2, 2
							P value	0.8995
							P value summary	ns
							Significantly different (P < 0.05)?	No
							Data analyzed
							Sample size, column A	3
							Sample size, column B	3
							HCT8
							Unpaired t test
							P value	0.0117
							P value summary	*
							Significantly different (P < 0.05)?	Yes
							One- or two-tailed P value?	Two-tailed
							t, df	t=4.401, df=4
							How big is the difference?
							Mean of column A	1
							Mean of column B	0.8192
							Difference between means (B - A) ± SEM	-0.1808 ± 0.04109
							95% confidence interval	-0.2949 to -0.06676
							R squared (eta squared)	0.8288
							F test to compare variances
							F, DFn, Dfd	1.137, 2, 2
							P value	0.9357
							P value summary	ns
							Significantly different (P < 0.05)?	No
							Data analyzed
							Sample size, column A	3
							Sample size, column B	3

## Sheet: Ext_Fig.9b
													DLD1
DLD1			HCT116			HCT8			RKO				Unpaired t test
Veh	Fluv		Veh	Fluv		Veh	Fluv		Veh	Fluv			P value	0.0414
1.27965	0.549445		0.848404	0.462552		1.01901	0.856283		1.03835	0.654136			P value summary	*
0.858618	0.486395		0.989027	0.39909		1.00356	0.919908		0.993082	0.715763			Significantly different (P < 0.05)?	Yes
0.861728	0.650312		1.16257	0.510079		0.977429	0.953689		0.968565	0.655719			One- or two-tailed P value?	Two-tailed
													t, df	t=2.964, df=4
													How big is the difference?
													Mean of column A	1
													Mean of column B	0.5621
													Difference between means (B - A) ± SEM	-0.4379 ± 0.1478
													95% confidence interval	-0.8482 to -0.02772
													R squared (eta squared)	0.6871
													F test to compare variances
													F, DFn, Dfd	8.580, 2, 2
													P value	0.2088
													P value summary	ns
													Significantly different (P < 0.05)?	No
													Data analyzed
													Sample size, column A	3
													Sample size, column B	3
													HCT116
													Unpaired t test
													P value	0.0049
													P value summary	**
													Significantly different (P < 0.05)?	Yes
													One- or two-tailed P value?	Two-tailed
													t, df	t=5.632, df=4
													How big is the difference?
													Mean of column A	1
													Mean of column B	0.4572
													Difference between means (B - A) ± SEM	-0.5428 ± 0.09638
													95% confidence interval	-0.8103 to -0.2752
													R squared (eta squared)	0.888
													F test to compare variances
													F, DFn, Dfd	7.987, 2, 2
													P value	0.2226
													P value summary	ns
													Significantly different (P < 0.05)?	No
													Data analyzed
													Sample size, column A	3
													Sample size, column B	3
													HCT8
													Unpaired t test
													P value	0.044
													P value summary	*
													Significantly different (P < 0.05)?	Yes
													One- or two-tailed P value?	Two-tailed
													t, df	t=2.902, df=4
													How big is the difference?
													Mean of column A	1
													Mean of column B	0.91
													Difference between means (B - A) ± SEM	-0.09004 ± 0.03103
													95% confidence interval	-0.1762 to -0.003895
													R squared (eta squared)	0.678
													F test to compare variances
													F, DFn, Dfd	5.537, 2, 2
													P value	0.306
													P value summary	ns
													Significantly different (P < 0.05)?	No
													Data analyzed
													Sample size, column A	3
													Sample size, column B	3
													RKO
													Unpaired t test
													P value	0.0004
													P value summary	***
													Significantly different (P < 0.05)?	Yes
													One- or two-tailed P value?	Two-tailed
													t, df	t=11.28, df=4
													How big is the difference?
													Mean of column A	1
													Mean of column B	0.6752
													Difference between means (B - A) ± SEM	-0.3248 ± 0.02880
													95% confidence interval	-0.4047 to -0.2448
													R squared (eta squared)	0.9695
													F test to compare variances
													F, DFn, Dfd	1.016, 2, 2
													P value	0.9923
													P value summary	ns
													Significantly different (P < 0.05)?	No
													Data analyzed
													Sample size, column A	3
													Sample size, column B	3

## Sheet: Ext_Fig.9c
							DLD1
DLD1			HCT116				Unpaired t test
Veh	Fluv		Veh	Fluv			P value	0.0143
1.19545	0.368769		0.962426	0.853151			P value summary	*
0.994937	0.389634		0.993485	1.01522			Significantly different (P < 0.05)?	Yes
0.809611	0.59327		1.04409	1.02222			One- or two-tailed P value?	Two-tailed
							t, df	t=4.149, df=4
							How big is the difference?
							Mean of column A	1
							Mean of column B	0.4506
							Difference between means (B - A) ± SEM	-0.5494 ± 0.1324
							95% confidence interval	-0.9172 to -0.1817
							R squared (eta squared)	0.8114
							F test to compare variances
							F, DFn, Dfd	2.421, 2, 2
							P value	0.5847
							P value summary	ns
							Significantly different (P < 0.05)?	No
							Data analyzed
							Sample size, column A	3
							Sample size, column B	3
							HCT116
							Unpaired t test
							P value	0.577
							P value summary	ns
							Significantly different (P < 0.05)?	No
							One- or two-tailed P value?	Two-tailed
							t, df	t=0.6064, df=4
							How big is the difference?
							Mean of column A	1
							Mean of column B	0.9635
							Difference between means (B - A) ± SEM	-0.03647 ± 0.06014
							95% confidence interval	-0.2034 to 0.1305
							R squared (eta squared)	0.0842
							F test to compare variances
							F, DFn, Dfd	5.385, 2, 2
							P value	0.3132
							P value summary	ns
							Significantly different (P < 0.05)?	No
							Data analyzed
							Sample size, column A	3
							Sample size, column B	3

## Sheet: Ext_Fig.9d
										DLD1
DLD1					HCT116					Ordinary one-way ANOVA
KO	KO	KO_LbNOX	KO_LbNOX		KO	KO	KO_LbNOX	KO_LbNOX		Number of families	1
Veh	Fluv	Veh	Fluv		Veh	Fluv	Veh	Fluv		Number of comparisons per family	6
0.808309	0.091983	3.85132	0.798506		0.985739	1.32065	1.67217	0.784533		Alpha	0.05
1.01476	0.043293	3.70986	0.557733		1.03699	1.32919	1.90733	0.943118
1.17693	0.108955	4.01133	0.729837		0.977274	1.14437	1.83089	1.13938		Tukey's multiple comparisons test	Mean Diff.	95.00% CI of diff.	Below threshold?	Summary	Adjusted P Value
										KO Veh vs. KO Fluv	0.9186	0.5643 to 1.273	Yes	***	0.0002	A-B
										KO Veh vs. KO_LbNOX Veh	-2.858	-3.212 to -2.503	Yes	****	<0.0001	A-C
										KO Veh vs. KO_LbNOX Fluv	0.3046	-0.04962 to 0.6589	No	ns	0.0942	A-D
										KO Fluv vs. KO_LbNOX Veh	-3.776	-4.130 to -3.422	Yes	****	<0.0001	B-C
										KO Fluv vs. KO_LbNOX Fluv	-0.6139	-0.9682 to -0.2597	Yes	**	0.0024	B-D
										KO_LbNOX Veh vs. KO_LbNOX Fluv	3.162	2.808 to 3.516	Yes	****	<0.0001	C-D
										Test details	Mean 1	Mean 2	Mean Diff.	SE of diff.	n1	n2	q	DF
										KO Veh vs. KO Fluv	1	0.08141	0.9186	0.1106	3	3	11.74	8
										KO Veh vs. KO_LbNOX Veh	1	3.858	-2.858	0.1106	3	3	36.53	8
										KO Veh vs. KO_LbNOX Fluv	1	0.6954	0.3046	0.1106	3	3	3.894	8
										KO Fluv vs. KO_LbNOX Veh	0.08141	3.858	-3.776	0.1106	3	3	48.27	8
										KO Fluv vs. KO_LbNOX Fluv	0.08141	0.6954	-0.6139	0.1106	3	3	7.849	8
										KO_LbNOX Veh vs. KO_LbNOX Fluv	3.858	0.6954	3.162	0.1106	3	3	40.42	8
										HCT116
										Ordinary one-way ANOVA
										Number of families	1
										Number of comparisons per family	6
										Alpha	0.05
										Tukey's multiple comparisons test	Mean Diff.	95.00% CI of diff.	Below threshold?	Summary	Adjusted P Value
										KO Veh vs. KO Fluv	-0.2647	-0.5794 to 0.04989	No	ns	0.1024	A-B
										KO Veh vs. KO_LbNOX Veh	-0.8035	-1.118 to -0.4888	Yes	***	0.0002	A-C
										KO Veh vs. KO_LbNOX Fluv	0.04432	-0.2703 to 0.3589	No	ns	0.9675	A-D
										KO Fluv vs. KO_LbNOX Veh	-0.5387	-0.8534 to -0.2241	Yes	**	0.0026	B-C
										KO Fluv vs. KO_LbNOX Fluv	0.3091	-0.005567 to 0.6237	No	ns	0.0542	B-D
										KO_LbNOX Veh vs. KO_LbNOX Fluv	0.8478	0.5332 to 1.162	Yes	***	0.0001	C-D
										Test details	Mean 1	Mean 2	Mean Diff.	SE of diff.	n1	n2	q	DF
										KO Veh vs. KO Fluv	1	1.265	-0.2647	0.09825	3	3	3.811	8
										KO Veh vs. KO_LbNOX Veh	1	1.803	-0.8035	0.09825	3	3	11.57	8
										KO Veh vs. KO_LbNOX Fluv	1	0.9557	0.04432	0.09825	3	3	0.638	8
										KO Fluv vs. KO_LbNOX Veh	1.265	1.803	-0.5387	0.09825	3	3	7.755	8
										KO Fluv vs. KO_LbNOX Fluv	1.265	0.9557	0.3091	0.09825	3	3	4.449	8
										KO_LbNOX Veh vs. KO_LbNOX Fluv	1.803	0.9557	0.8478	0.09825	3	3	12.2	8

## Sheet: Ext_Fig.9e
RKO			HCT8				RKO
Veh	MVA		Veh	MVA			Unpaired t test
1.10025	1.25277		1.02461	1.29599			P value	0.049
0.896408	1.18048		1.08666	1.55605			P value summary	*
1.00334	1.48717		0.888731	1.41708			Significantly different (P < 0.05)?	Yes
							One- or two-tailed P value?	Two-tailed
							t, df	t=2.797, df=4
							How big is the difference?
							Mean of column A	1
							Mean of column B	1.307
							Difference between means (B - A) ± SEM	0.3068 ± 0.1097
							95% confidence interval	0.002236 to 0.6114
							R squared (eta squared)	0.6617
							F test to compare variances
							F, DFn, Dfd	2.472, 2, 2
							P value	0.576
							P value summary	ns
							Significantly different (P < 0.05)?	No
							Data analyzed
							Sample size, column A	3
							Sample size, column B	3
							HCT8
							Unpaired t test
							P value	0.0113
							P value summary	*
							Significantly different (P < 0.05)?	Yes
							One- or two-tailed P value?	Two-tailed
							t, df	t=4.444, df=4
							How big is the difference?
							Mean of column A	1
							Mean of column B	1.423
							Difference between means (B - A) ± SEM	0.4230 ± 0.09519
							95% confidence interval	0.1588 to 0.6873
							R squared (eta squared)	0.8316
							F test to compare variances
							F, DFn, Dfd	1.653, 2, 2
							P value	0.754
							P value summary	ns
							Significantly different (P < 0.05)?	No
							Data analyzed
							Sample size, column A	3
							Sample size, column B	3

## Sheet: Ext_Fig.9f
DLD1			HCT116				DLD1
Veh	MVA		Veh	MVA			Unpaired t test
0.881134	1.18189		1.15687	1.71015			P value	0.0288
1.04768	1.25033		0.966902	1.80403			P value summary	*
1.07118	1.20126		0.876225	1.73745			Significantly different (P < 0.05)?	Yes
							One- or two-tailed P value?	Two-tailed
							t, df	t=3.342, df=4
							How big is the difference?
							Mean of column A	1
							Mean of column B	1.211
							Difference between means (B - A) ± SEM	0.2112 ± 0.06319
							95% confidence interval	0.03571 to 0.3866
							R squared (eta squared)	0.7363
							F test to compare variances
							F, DFn, Dfd	8.624, 2, 2
							P value	0.2078
							P value summary	ns
							Significantly different (P < 0.05)?	No
							Data analyzed
							Sample size, column A	3
							Sample size, column B	3
							HCT116
							Unpaired t test
							P value	0.001
							P value summary	**
							Significantly different (P < 0.05)?	Yes
							One- or two-tailed P value?	Two-tailed
							t, df	t=8.601, df=4
							How big is the difference?
							Mean of column A	1
							Mean of column B	1.751
							Difference between means (B - A) ± SEM	0.7505 ± 0.08726
							95% confidence interval	0.5083 to 0.9928
							R squared (eta squared)	0.9487
							F test to compare variances
							F, DFn, Dfd	8.796, 2, 2
							P value	0.2042
							P value summary	ns
							Significantly different (P < 0.05)?	No
							Data analyzed
							Sample size, column A	3
							Sample size, column B	3
